# Supplementary material for: Genetic influences on the human oral microbiome
Source: BMC Genomics. 2017 Aug 24;18:659. doi: 10.1186/s12864-017-4008-8 (PMC5571580; doi:10.1186/s12864-017-4008-8)
Supplement: Supplementary file 1 — Supplemental_Tables. (XLSX 577 kb) [file 12864_2017_4008_MOESM1_ESM.xlsx]

## Sheet: ST1
Supplementary Table 1. Cohen’s D effect size for full sample: Cohen’s d effect size and category calculated with the full sample (n=752 twin pairs) for Bray Curtis, Weighted UniFrac, and Unweighted UniFrac (see Methods).
Full Sample (752 Twin Pairs)	Bray Curtis		Weighted UniFrac		Unweighted UniFrac
Comparison	Cohen's D	Effect Size Category	Cohen's D	Effect Size Category	Cohen's D	Effect Size Category
MZ vs DZ	0.326498	small	0.199679	negligible	0.100315	negligible
MZ vs DZ (no opposite sex DZ pairs)	0.330196	small	0.204578	small	0.0747639	negligible
MZ vs Unrelated	0.897463	large	0.605782	medium	0.774942	medium
DZ vs Unrelated	0.575411	medium	0.421162	small	0.677122	medium
DZ vs OS	0.0216436	negligible	0.0131304	negligible	-0.0818218	negligible

## Sheet: ST2
Supplementary Table 2. Cohen’s D effect size limited to cohabitating twin pairs: Cohen’s d effect size and category calculated with only twin pairs either 18 and younger or those over the age of 18 and living together (n=588 twin pairs) for Bray Curtis, Weighted UniFrac, and Unweighted UniFrac (see Methods).
Cohabitation Sample (588 Twin Pairs)	Bray Curtis		Weighted UniFrac		Unweighted UniFrac
Comparison	Cohen's D	Effect Size Category	Cohen's D	Effect Size Category	Cohen's D	Effect Size Category
MZ vs DZ	0.305284	small	0.183586	negligible	0.146983	negligible
MZ vs DZ (no opposite sex DZ pairs)	0.353979	small	0.229145	small	0.118257	negligible
MZ vs Unrelated	0.97289	large	0.641008	medium	0.863752	large
DZ vs Unrelated	0.679285	medium	0.475315	small	0.721116	medium
DZ vs OS	0.205777	small	0.172665	negligible	-0.110454	negligible

## Sheet: ST3
Supplementary Table 3. Cohen’s D effect size full sample vs cohabitating twin pair: Cohen’s d effect size and category calculated for the full sample (n=752 twin pairs) vs the cohabitation sample (only twin pairs either 18 and younger or those over the age of 18 and living together, n-588 twin pairs) for Bray Curtis, Weighted UniFrac, and Unweighted UniFrac (see Methods).
Full Sample (725 Twin Pairs) vs Cohabitation Sample (588 Twin Pairs)
Comparison	Cohen's D	Effect Size Category
MZ full vs MZ cohabitatng (Bray Curtis)	0.0742512	negligible
MZ full vs MZ cohabitatng (Weighted UniFrac)	0.0395378	negligible
MZ full vs MZ cohabitatng (Unweighted UniFrac)	0.0860909	negligible
DZ full vs DZ cohabitatng (Bray Curtis)	0.110306	negligible
DZ full vs DZ cohabitatng (Weighted UniFrac)	0.0578483	negligible
DZ full vs DZ cohabitatng (Unweighted UniFrac)	0.0475645	negligible

## Sheet: ST4
Supplementary Table 4. ICC values: Intraclass Correlation Coefficient for all twin pairs MZ(n=386 pairs), DZ ( all DZ, n=366 pairs), DZ same sex only (n=263 pairs), DZ opposite sex only (n=123 pairs) for all 56 continuous traits. The columns are as follows: TwinTrait= trait coded name (see Supplementary Table 11), ICC_MZ=intraclass correlation coefficient values for MZ pairs, ICC_DZ=intraclass co…
TwinTrait	ICC_MZ	ICC_DZ	ICC_DZ_same_sex_only	ICC_DZ_opposite_sex_only	Taxa
TwinTrait1022	0.496774	0.267808	0.274575	0.255817	NA
TwinTrait1024	0.489626	0.461428	0.41251	0.549718	NA
TwinTrait1025	0.48353	0.31714	0.359001	0.234411	NA
TwinTrait1028	0.48077	0.308577	0.312866	0.2991	NA
TwinTrait1021	0.465606	0.352556	0.341263	0.370926	NA
TwinTrait1026	0.465561	0.272079	0.248819	0.328262	NA
TwinTrait117	0.456576	0.317523	0.299715	0.353178	yes
TwinTrait1017	0.454163	0.424687	0.376053	0.513513	NA
TwinTrait749	0.441948	0.292341	0.310897	0.246165	yes
TwinTrait1023	0.433609	0.324874	0.425035	0.0970581	NA
TwinTrait58	0.428371	0.286192	0.310061	0.226934	yes
TwinTrait1019	0.426341	0.345349	0.284923	0.457735	NA
TwinTrait239	0.416252	0.32941	0.347483	0.283136	yes
TwinTrait1029	0.407924	0.347152	0.384011	0.263731	NA
TwinTrait62	0.406228	0.326332	0.344306	0.283592	yes
TwinTrait1027	0.40031	0.267145	0.253569	0.288899	NA
TwinTrait194	0.395039	0.321493	0.335969	0.287703	yes
TwinTrait494	0.394641	0.263606	0.269053	0.246474	yes
TwinTrait1020	0.387353	0.305172	0.239208	0.412545	NA
TwinTrait285	0.377079	0.284899	0.216288	0.398024	NA
TwinTrait905	0.37597	0.273273	0.274603	0.263278	yes
TwinTrait84	0.366739	0.252748	0.273831	0.201782	yes
TwinTrait227	0.36599	0.270305	0.23251	0.357545	yes
TwinTrait27	0.364589	0.270344	0.231818	0.358978	yes
TwinTrait594	0.364189	0.270262	0.232172	0.357823	yes
TwinTrait42	0.360219	0.213566	0.190186	0.253663	yes
TwinTrait671	0.357451	0.211072	0.186628	0.253175	yes
TwinTrait350	0.352173	0.262139	0.28367	0.209265	yes
TwinTrait627	0.344085	0.188366	0.230594	0.0966678	yes
TwinTrait31	0.34357	0.188054	0.230647	0.0956435	yes
TwinTrait238	0.337562	0.217687	0.188021	0.270925	yes
TwinTrait106	0.333975	0.213468	0.150121	0.342679	yes
TwinTrait683	0.300745	0.242793	0.207254	0.315044	yes
TwinTrait94	0.291899	0.278721	0.284423	0.247441	yes
TwinTrait572	0.290046	0.182854	0.128334	0.296943	yes
TwinTrait361	0.286744	0.267797	0.275297	0.235288	yes
TwinTrait183	0.281915	0.259888	0.271073	0.219577	yes
TwinTrait1018	0.280303	0.25053	0.174421	0.391886	NA
TwinTrait351	0.266766	0.208367	0.225592	0.162354	NA
TwinTrait513	0.242797	0.267917	0.22021	0.354509	NA
TwinTrait999	0.185054	0.215276	0.214994	0.210898	NA

## Sheet: ST5
Supplementary Table 5. Twin modeling values for full sample: Twin Modeling Values calculated using the full sample (n=752 twin pairs)(see Methods). The columns are as follows: TwinTrait= trait coded name (see Supplementary Table 11), TraitCategory=continuous vs categorical, TwinModel= ACE vs ADE, StandardizedA_Heritability= standardized A value (“heritability”), StandardizedALowerCI= lower 95% co…
TwinTrait	TraitCategory	TwinModel	StandardizedA_Heritability	StandardizedALowerCI	StandardizedAUpperCI	StandardizedAPValue_estimated_from_twinmodel	StandardizedE	StandardizedELowerCI	StandardizedEUpperCI	StandardizedCD	StandardizedCDLowerCI	StandardizedCDUpperCI	AssumptionTestPvalue_ContinuousTraits_EqualMeansAcrossTwinOrder	AssumptionTestPvalue_ContinuousTraits_EqualMeansAndVarianceAcrossTwinOrder	AssumptionTestPvalue_ContinuousTraits_EqualMeansAndVarianceAcrossTwinOrderAndZygosity	AssumptionTestPvalue_CategoricalTraits_EqualThresholdsAcrossTwinOrder	AssumptionTestPvalue_CategoricalTraits_EqualThresholdsAcrossTwinOrderAndZygosity	CorrectedStandardizedAPValue_alltraits	SelectedforInitialGWAS
TwinTrait1022	continuous	ace	0.463081	0.232517	0.551352	8.57208e-05	0.516731	0.448648	0.595538	0.0201879	1.00057e-08	0.210315	0.576392	0.853656	0.965384	NA	NA	0.0405459	yes
TwinTrait521	categorical	ace	0.55816	0.282385	0.63397	7.96335e-05	0.44184	0.365631	0.529326	3.18113e-09	3.18113e-09	1.12494e-08	NA	NA	NA	0.551767	0.706082	0.0405459	no
TwinTrait119	categorical	ace	0.527862	0.200235	0.647597	0.0016155	0.443893	0.352148	0.555361	0.0282457	5.02562e-06	0.295031	NA	NA	NA	0.414417	0.663925	0.382065	no
TwinTrait965	categorical	ace	0.439521	0.166251	0.594182	0.0014854	0.482364	0.405661	0.569347	0.0781155	2.8363e-06	0.308636	NA	NA	NA	0.674932	0.0739439	0.382065	no
TwinTrait1026	continuous	ace	0.333253	0.0938737	0.499684	0.00625313	0.573013	0.499341	0.655442	0.0937343	1.00681e-08	0.289221	0.357214	0.627995	0.664048	NA	NA	0.552602	yes
TwinTrait1028	continuous	ace	0.3035	0.0743858	0.516162	0.00934633	0.544617	0.472894	0.625558	0.151883	9.9998e-09	0.337283	0.721124	0.811978	0.804618	NA	NA	0.552602	yes
TwinTrait31	continuous	ace	0.322217	0.0891495	0.40155	0.0085338	0.677783	0.59845	0.767015	1.18517e-08	1.03577e-08	0.183426	0.679452	0.182591	0.387245	NA	NA	0.552602	yes
TwinTrait627	continuous	ace	0.322809	0.0897958	0.402097	0.00840781	0.677191	0.597903	0.766376	1.07126e-08	1.03421e-08	0.183413	0.679159	0.179842	0.382915	NA	NA	0.552602	no
TwinTrait749	continuous	ace	0.320087	0.0820085	0.499889	0.00847713	0.575125	0.49832	0.661848	0.104788	1.00278e-08	0.293203	0.920653	0.492601	0.633627	NA	NA	0.552602	yes
TwinTrait1016	categorical	ace	0.388454	0.107533	0.678925	0.00659411	0.362865	0.28462	0.457395	0.248681	1.52932e-09	0.479873	NA	NA	NA	0.213912	0.355292	0.552602	no
TwinTrait167	categorical	ace	0.470666	0.155234	0.577566	0.00345447	0.513948	0.422434	0.623108	0.0153864	2.19798e-07	0.269921	NA	NA	NA	0.930435	0.968929	0.552602	no
TwinTrait209	categorical	ace	0.436898	0.133707	0.592703	0.00484764	0.501087	0.406992	0.605022	0.0620149	2.5573e-05	0.300645	NA	NA	NA	0.269003	0.14456	0.552602	no
TwinTrait294	categorical	ace	0.412928	0.105389	0.505455	0.00893852	0.587072	0.494487	0.697565	3.55159e-08	1.08104e-08	3.55159e-08	NA	NA	NA	0.45045	0.743387	0.552602	no
TwinTrait529	categorical	ace	0.402688	0.105583	0.496622	0.00909021	0.597311	0.503382	0.706965	1.20308e-06	1.24562e-08	1.20308e-06	NA	NA	NA	0.303302	0.589081	0.552602	no
TwinTrait849	categorical	ace	0.406102	0.113288	0.499311	0.00784933	0.593898	0.500649	0.698125	1.00323e-08	1.00323e-08	1.39591e-08	NA	NA	NA	0.318387	0.607433	0.552602	no
TwinTrait902	categorical	ace	0.421976	0.118603	0.54226	0.00628757	0.546897	0.457764	0.649818	0.0311267	0.00167742	0.278178	NA	NA	NA	0.00557727	0.00645807	0.552602	no
TwinTrait1025	continuous	ace	0.303828	0.0719188	0.510616	0.0102592	0.555672	0.481394	0.639739	0.1405	1.02194e-08	0.325104	0.857288	0.962235	0.969954	NA	NA	0.570892	yes
TwinTrait767	categorical	ace	0.747526	0.173227	0.953437	0.0124718	0.125428	0.0572344	0.31896	0.127046	0.000313103	0.611566	NA	NA	NA	0.960573	0.85126	0.644367	no
TwinTrait836	categorical	ace	0.405062	0.0899792	0.504036	0.0129418	0.594938	0.495858	0.711209	4.00647e-09	4.00647e-09	2.14352e-08	NA	NA	NA	0.455772	0.649019	0.644367	no
TwinTrait58	continuous	ace	0.289096	0.0483349	0.482222	0.0185114	0.592293	0.514588	0.679437	0.118611	1.00045e-08	0.309579	0.889464	0.340276	0.526352	NA	NA	0.821013	no
TwinTrait468	categorical	ace	0.37098	0.0611567	0.488437	0.0186807	0.604768	0.511563	0.712426	0.0242526	1.3449e-05	0.272645	NA	NA	NA	0.978224	0.991525	0.821013	no
TwinTrait502	categorical	ace	0.34163	0.0658998	0.447118	0.0190933	0.65837	0.552882	0.776026	1.06673e-08	1.06673e-08	1.91856e-08	NA	NA	NA	0.309628	0.490403	0.821013	no
TwinTrait786	categorical	ace	0.800828	0.128452	0.916401	0.0208066	0.199172	0.115481	0.418524	1e-08	1e-08	3.42447e-07	NA	NA	NA	0.10136	0.239665	0.855783	no
TwinTrait117	continuous	ace	0.274513	0.0388174	0.489244	0.0222675	0.576649	0.501313	0.661181	0.148839	1.01415e-08	0.337298	0.996988	0.563554	0.794726	NA	NA	0.87771	no
TwinTrait358	categorical	ace	0.352777	0.0458845	0.44474	0.0246264	0.647223	0.555219	0.752472	1.24459e-11	1.24459e-11	1.8334e-08	NA	NA	NA	0.460454	0.372518	0.896021	no
TwinTrait970	categorical	ace	0.365317	0.0478505	0.53893	0.023736	0.557084	0.46107	0.66549	0.0775992	6.79886e-07	0.334224	NA	NA	NA	0.705153	0.46362	0.896021	no
TwinTrait1027	continuous	ace	0.266058	0.0200752	0.457876	0.0336885	0.618726	0.53969	0.706496	0.115216	9.85697e-09	0.311502	0.703248	0.175207	0.299714	NA	NA	0.913605	no
TwinTrait42	continuous	ace	0.282279	0.0236898	0.413149	0.0320281	0.668482	0.586851	0.758511	0.0492391	1.0251e-08	0.257308	0.885902	0.68658	0.676523	NA	NA	0.913605	no
TwinTrait494	continuous	ace	0.263435	0.0168667	0.456094	0.0359077	0.620594	0.541434	0.708469	0.115971	9.80567e-09	0.312729	0.733864	0.0593163	0.109162	NA	NA	0.913605	no
TwinTrait671	continuous	ace	0.283106	0.0239586	0.410686	0.0318973	0.671008	0.589314	0.761271	0.0458859	1.02415e-08	0.2543	0.881802	0.702124	0.693138	NA	NA	0.913605	no
TwinTrait150	categorical	ace	0.278797	0.0188798	0.539491	0.0351498	0.483834	0.401925	0.577716	0.237369	0.0167838	0.442128	NA	NA	NA	0.144815	0.200078	0.913605	no
TwinTrait16	categorical	ace	0.421246	0.0385087	0.644679	0.0306997	0.470252	0.354901	0.60957	0.108501	0.000385331	0.407899	NA	NA	NA	0.937768	0.911313	0.913605	no
TwinTrait212	categorical	ace	0.545552	0.0509281	0.708453	0.0301125	0.423223	0.291548	0.596362	0.0312246	0.000276834	0.427583	NA	NA	NA	0.225998	0.350069	0.913605	no
TwinTrait241	categorical	ace	0.326883	0.014599	0.508232	0.0396875	0.588922	0.491768	0.697266	0.0841955	6.90453e-05	0.334738	NA	NA	NA	0.696651	0.759245	0.913605	no
TwinTrait256	categorical	ace	0.338447	0.0145387	0.440605	0.0400432	0.656061	0.559395	0.769918	0.00549151	0.00260849	0.262703	NA	NA	NA	0.87791	0.853011	0.913605	no
TwinTrait414	categorical	ace	0.358986	0.020156	0.548304	0.0374465	0.562334	0.451696	0.689493	0.0786799	0.000184561	0.33733	NA	NA	NA	0.237733	0.356303	0.913605	no
TwinTrait482	categorical	ace	0.351824	0.0265791	0.470691	0.0334987	0.625361	0.529309	0.735213	0.0228148	4.94691e-07	0.286833	NA	NA	NA	0.237371	0.298058	0.913605	no
TwinTrait635	categorical	ace	0.325703	0.012989	0.659348	0.0407143	0.271246	0.189627	0.380459	0.40305	0.0995185	0.657352	NA	NA	NA	0.68717	0.847314	0.913605	no
TwinTrait68	categorical	ace	0.432376	0.0496319	0.633649	0.0265895	0.481507	0.366349	0.619968	0.0861174	0.000206225	0.386499	NA	NA	NA	0.921398	0.924662	0.913605	no
TwinTrait730	categorical	ace	0.320789	0.0116422	0.503966	0.0415275	0.597795	0.496034	0.712964	0.0814159	2.66917e-06	0.318553	NA	NA	NA	0.0997267	0.0322031	0.913605	no
TwinTrait733	categorical	ace	0.367204	0.0236645	0.474726	0.0356394	0.62568	0.525274	0.743738	0.00711587	0.00361362	0.28365	NA	NA	NA	0.883246	0.826936	0.913605	no
TwinTrait802	categorical	ace	0.336881	0.0150905	0.453594	0.0396994	0.645138	0.546406	0.761066	0.0179808	0.00175685	0.26945	NA	NA	NA	0.531944	0.463145	0.913605	no
TwinTrait804	categorical	ace	0.37681	0.0194368	0.488331	0.0386321	0.62319	0.511584	0.758488	5.78459e-08	1.29706e-08	5.78459e-08	NA	NA	NA	0.990188	0.906928	0.913605	no
TwinTrait84	continuous	ace	0.256098	0.00574546	0.442691	0.0445462	0.638203	0.556058	0.729357	0.105699	9.77739e-09	0.302544	0.608948	0.00761682	0.020891	NA	NA	0.957743	no
TwinTrait106	continuous	ace	0.255573	1.02759e-08	0.389626	0.0559841	0.694417	0.610374	0.786798	0.0500099	1.02527e-08	0.259664	0.956148	0.956194	0.885867	NA	NA	1	no
TwinTrait1023	continuous	ace	0.22097	1.01098e-08	0.45686	0.0642407	0.584289	0.508008	0.669772	0.19474	1.02182e-08	0.380435	0.837342	0.311672	0.341815	NA	NA	1	no
TwinTrait238	continuous	ace	0.243033	1.01123e-08	0.394974	0.0673493	0.689194	0.605026	0.78104	0.0677726	9.9742e-09	0.27594	0.909007	0.708196	0.727412	NA	NA	1	no
TwinTrait572	continuous	ace	0.243905	1.0115e-08	0.353794	0.0751085	0.730746	0.646206	0.825449	0.025349	9.70861e-09	0.238207	0.951103	0.995815	0.904508	NA	NA	1	no
TwinTrait905	continuous	ace	0.22407	1.00043e-08	0.443856	0.0764543	0.632559	0.549267	0.725587	0.143371	9.89611e-09	0.33442	0.303795	0.560623	0.422981	NA	NA	1	no
TwinTrait350	continuous	ace	0.197967	9.83538e-09	0.42213	0.120695	0.653481	0.570265	0.745381	0.148553	8.7402e-09	0.33507	0.354656	0.0103597	0.0302481	NA	NA	1	no
TwinTrait1019	continuous	ace	0.165886	9.96613e-09	0.399556	0.16159	0.589845	0.512605	0.676408	0.244269	0.0490497	0.410228	0.624012	0.775857	0.85002	NA	NA	1	no
TwinTrait1021	continuous	ace	0.159702	1.01434e-08	0.393094	0.171592	0.578942	0.505169	0.66115	0.261356	0.0620435	0.426341	0.773137	0.892711	0.76598	NA	NA	1	no
TwinTrait227	continuous	ace	0.153374	9.98146e-09	0.396575	0.234505	0.670699	0.588945	0.759517	0.175927	1.176e-08	0.344411	0.544691	0.646122	0.543713	NA	NA	1	no
TwinTrait27	continuous	ace	0.152032	1.00093e-08	0.395552	0.238895	0.671722	0.589863	0.760563	0.176247	1.00489e-08	0.343972	0.550366	0.656698	0.561386	NA	NA	1	no
TwinTrait594	continuous	ace	0.151117	1.00604e-08	0.394986	0.241828	0.672155	0.590256	0.760984	0.176728	1.00403e-08	0.34393	0.546152	0.654342	0.558145	NA	NA	1	no
TwinTrait351	continuous	ace	0.141191	9.72371e-09	0.35661	0.298152	0.734486	0.641478	0.831652	0.124323	9.7491e-09	0.283294	0.636269	0.914004	0.831796	NA	NA	1	no
TwinTrait1029	continuous	ace	0.122258	1.01195e-08	0.362384	0.313492	0.62138	0.542531	0.706367	0.256362	0.0553714	0.401364	0.865595	0.732583	0.855977	NA	NA	1	no
TwinTrait1020	continuous	ace	0.118808	9.82884e-09	0.364111	0.338728	0.643711	0.562593	0.72995	0.237481	0.03342	0.381505	0.506628	0.735426	0.691887	NA	NA	1	no
TwinTrait683	continuous	ace	0.126842	9.82158e-09	0.370955	0.335233	0.705284	0.616999	0.79737	0.167874	9.83297e-09	0.318606	0.709067	0.793471	0.937727	NA	NA	1	no
TwinTrait285	continuous	ace	0.119188	1.0226e-08	0.37441	0.352239	0.672123	0.591555	0.757258	0.208688	1.03973e-08	0.357178	0.729574	0.648707	0.329661	NA	NA	1	no
TwinTrait1018	continuous	ace	0.101134	9.78505e-09	0.35136	0.448319	0.725909	0.635232	0.815676	0.172957	9.85423e-09	0.308072	0.287768	0.60349	0.740389	NA	NA	1	no
TwinTrait239	continuous	ace	0.0901884	1.01005e-08	0.337721	0.464451	0.634531	0.558254	0.713544	0.27528	0.0624508	0.403191	0.442571	0.297505	0.033339	NA	NA	1	no
TwinTrait1024	continuous	ace	0.0517522	1.05553e-08	0.267052	0.635861	0.556203	0.481892	0.627806	0.392045	0.213796	0.485235	0.773474	0.85657	0.968424	NA	NA	1	no
TwinTrait62	continuous	ace	0.0607726	9.95962e-09	0.309774	0.623947	0.643963	0.567548	0.719134	0.295264	0.0807368	0.402945	0.621438	0.485809	0.0242941	NA	NA	1	no
TwinTrait183	continuous	ace	0.0481506	9.63262e-09	0.308603	0.718288	0.734431	0.641418	0.814597	0.217418	0.0111122	0.316918	0.875572	0.718351	0.554552	NA	NA	1	no
TwinTrait194	continuous	ace	0.0423459	1.01882e-08	0.29273	0.734294	0.653607	0.576648	0.726211	0.304047	0.0884897	0.398511	0.755231	0.621273	0.0243381	NA	NA	1	no
TwinTrait361	continuous	ace	0.0438979	1.00158e-08	0.30303	0.741017	0.72891	0.636175	0.807921	0.227192	0.0220262	0.323484	0.961471	0.800894	0.612715	NA	NA	1	no
TwinTrait94	continuous	ace	0.0292898	1.01393e-08	0.286623	0.824068	0.724681	0.632712	0.799859	0.246029	0.0418087	0.331972	0.806119	0.964694	0.866641	NA	NA	1	no
TwinTrait1017	continuous	ace	0.0220339	9.99653e-09	0.247228	0.846387	0.592628	0.516609	0.659327	0.385338	0.197465	0.459937	0.575861	0.883536	0.913565	NA	NA	1	no
TwinTrait513	continuous	ace	1.11515e-08	1.07524e-08	0.220908	1	0.801552	0.718471	0.871149	0.198448	0.0195255	0.266098	0.885267	8.92177e-06	6.77457e-05	NA	NA	1	no
TwinTrait999	continuous	ace	1.05831e-08	1.05831e-08	0.235293	1	0.846306	0.754987	0.916817	0.153694	9.27268e-09	0.222672	0.356233	0.346684	0.607839	NA	NA	1	no
TwinTrait1	categorical	ade	4.05206e-08	1.35629e-08	4.05206e-08	1	0.977301	0.86093	1	0.0226994	9.97043e-09	0.13907	NA	NA	NA	0.244202	0.487603	1	no
TwinTrait100	categorical	ace	3.29221e-09	3.29221e-09	1.69733e-08	0.997814	0.923927	0.793423	0.999655	0.0760729	4.9167e-09	0.191859	NA	NA	NA	0.799918	0.707849	1	no
TwinTrait1000	categorical	ace	1.78573e-10	1.78573e-10	1.40978e-08	1	0.728431	0.60559	0.842351	0.271569	0.0237401	0.379868	NA	NA	NA	0.7217	0.762264	1	no
TwinTrait1001	categorical	ace	2.46796e-08	2.46796e-08	1.08819e-05	1	0.474477	0.162757	0.908738	0.525523	6.17941e-05	0.809552	NA	NA	NA	0.358938	0.493844	1	no
TwinTrait1002	categorical	ade	3.7959e-08	3.7959e-08	1.73658e-07	1	1	1	1	7.37672e-09	7.37672e-09	1.25095e-07	NA	NA	NA	0.184994	0.195933	1	no
TwinTrait1003	categorical	ace	8.4655e-11	8.4655e-11	1.22197e-08	0.998777	0.716175	0.513835	0.90395	0.283825	0.000197993	0.457291	NA	NA	NA	0.297097	0.561422	1	no
TwinTrait1004	categorical	ace	1e-08	1e-08	1.26306e-08	0.999352	0.698783	0.569691	0.808661	0.301217	0.0169274	0.404837	NA	NA	NA	0.462409	0.476442	1	no
TwinTrait1005	categorical	ade	0.126444	0.000157688	0.335753	0.705814	0.792275	0.64192	0.942119	0.0812808	5.76768e-05	0.358065	NA	NA	NA	0.182258	0.372366	1	no
TwinTrait1006	categorical	ace	0.117535	3.2704e-05	0.246294	0.510141	0.882465	0.753713	0.999661	6.13279e-10	6.13279e-10	1.07131e-08	NA	NA	NA	0.069421	0.0377753	1	no
TwinTrait1007	categorical	ade	2.49486e-09	2.49486e-09	2.86802e-07	1	1	0.999999	1	5.78616e-10	5.78616e-10	2.1972e-07	NA	NA	NA	0.042379	0.0480352	1	no
TwinTrait1008	categorical	ace	1e-08	1e-08	9.62218e-05	0.998789	0.943275	0.664502	0.999709	0.0567246	0.000212973	0.332722	NA	NA	NA	0.48506	0.692196	1	no
TwinTrait1009	categorical	ade	3.00759e-08	3.00759e-08	3.57907e-08	1	1	1	1	6.73376e-09	6.73376e-09	2.95403e-08	NA	NA	NA	0.244299	0.450063	1	no
TwinTrait101	categorical	ace	3.75493e-10	3.75493e-10	1.14994e-08	1	0.860763	0.700916	0.996422	0.139237	4.98386e-05	0.271789	NA	NA	NA	0.547448	0.788417	1	no
TwinTrait1010	categorical	ace	3.7317e-08	1.12832e-08	3.7317e-08	1	1	1	1	2.2867e-10	2.2867e-10	1.12442e-08	NA	NA	NA	0.254498	0.182588	1	no
TwinTrait1011	categorical	ace	1.80269e-08	1.80269e-08	1.10912e-07	1	0.66033	0.0999917	0.999769	0.33967	2.02784e-08	0.899867	NA	NA	NA	0.428546	0.577569	1	no
TwinTrait1012	categorical	ace	0.213428	5.69651e-07	0.371091	0.329816	0.761002	0.62891	0.905724	0.025571	1.63426e-05	0.280772	NA	NA	NA	0.832025	0.789616	1	no
TwinTrait1013	categorical	ade	3.01339e-07	1.0591e-08	3.01339e-07	1	0.690608	0.572454	0.818146	0.309391	2.8148e-08	0.42749	NA	NA	NA	0.966744	0.768663	1	no
TwinTrait1014	categorical	ace	1e-08	1e-08	1.68742e-08	1	0.860406	0.758663	0.95768	0.139594	5.72702e-05	0.234929	NA	NA	NA	0.134716	0.289285	1	no
TwinTrait1015	categorical	ace	0.191668	1.02981e-06	0.494934	0.251267	0.602681	0.492485	0.72404	0.205651	0.00178643	0.410551	NA	NA	NA	0.856893	0.954014	1	no
TwinTrait102	categorical	ace	0.00788175	0.00376184	0.359139	0.967025	0.762218	0.629456	0.861063	0.229901	6.1875e-07	0.32881	NA	NA	NA	0.028994	0.101027	1	no
TwinTrait103	categorical	ade	1e-08	1e-08	1.0966e-08	1	0.478041	0.197687	0.907321	0.521959	3.26461e-06	0.802242	NA	NA	NA	0.417726	0.311743	1	no
TwinTrait104	categorical	ade	0.172308	0.000296986	0.339589	0.551842	0.775381	0.642197	0.906179	0.0523107	0.000354269	0.357483	NA	NA	NA	0.0827366	0.205676	1	no
TwinTrait107	categorical	ade	0.217138	6.3709e-06	0.413248	0.408098	0.675673	0.568927	0.78953	0.107189	0.00014904	0.428359	NA	NA	NA	0.440936	0.653647	1	no
TwinTrait108	categorical	ace	0.0970769	1.21379e-06	0.573464	0.880237	0.797908	0.426537	1	0.105015	6.44578e-09	0.461256	NA	NA	NA	0.654908	0.445382	1	no
TwinTrait109	categorical	ade	1e-08	2.04303e-10	0.688639	1	1	0.288002	1	1e-08	2.0403e-10	0.711997	NA	NA	NA	0.20632	0.263421	1	no
TwinTrait11	categorical	ace	0.161532	2.64477e-06	0.300861	0.401129	0.820808	0.699145	0.94958	0.0176594	9.82415e-09	0.220254	NA	NA	NA	0.0098158	0.0201838	1	no
TwinTrait110	categorical	ace	9.33771e-10	9.33771e-10	2.03189e-08	1	0.66069	0.388129	0.990537	0.33931	1.01918e-08	0.611871	NA	NA	NA	0.30996	0.469668	1	no
TwinTrait111	categorical	ade	1.41358e-09	1.41358e-09	1.28721e-08	1	0.957007	0.812069	0.999926	0.0429934	3.99037e-06	0.187921	NA	NA	NA	0.147586	0.202439	1	no
TwinTrait112	categorical	ace	0.273005	4.77642e-08	0.36548	0.0777171	0.726995	0.634489	0.829357	4.99589e-08	1.08698e-08	4.99589e-08	NA	NA	NA	0.969038	0.728738	1	no
TwinTrait113	categorical	ade	3.42127e-07	2.6665e-07	1.24037e-05	1	0.999999	0.395946	1	4.29465e-07	4.29465e-07	7.70438e-06	NA	NA	NA	0.433891	0.473841	1	no
TwinTrait114	categorical	ade	0.0253324	0.00195501	0.653612	0.981676	0.547899	0.332963	0.821867	0.426768	1.17689e-07	0.667038	NA	NA	NA	0.0447333	0.0498575	1	no
TwinTrait115	categorical	ade	8.00272e-09	8.00272e-09	1.32887e-08	1	1	1	1	4.01213e-08	1.23085e-08	4.01213e-08	NA	NA	NA	0.0214952	0.0223967	1	no
TwinTrait118	categorical	ade	9.79992e-08	1.01619e-08	9.79992e-08	0.99954	0.812403	0.643999	0.990261	0.187597	3.53821e-06	0.355983	NA	NA	NA	0.794044	0.942622	1	no
TwinTrait120	categorical	ade	1.00009e-08	1.00009e-08	1.18352e-08	0.999741	0.686896	0.489991	0.905436	0.313104	5.10612e-05	0.509747	NA	NA	NA	0.084971	0.0399706	1	no
TwinTrait121	categorical	ade	2.34373e-06	1e-08	2.34373e-06	1	0.684393	0.446893	0.960149	0.315604	0.0305216	0.553103	NA	NA	NA	0.0439133	0.0792482	1	no
TwinTrait122	categorical	ade	1.95963e-10	1.95963e-10	2.13103e-07	1	1	0.999998	1	1.66879e-11	1.66879e-11	1.48256e-08	NA	NA	NA	0.933171	0.960126	1	no
TwinTrait123	categorical	ace	2.70697e-07	1.05831e-08	2.70697e-07	1	0.901671	0.654863	0.999448	0.0983286	0.00037418	0.295268	NA	NA	NA	0.869655	0.930605	1	no
TwinTrait124	categorical	ace	1.27508e-05	9.99986e-09	1.27508e-05	1	0.495459	0.317165	0.661512	0.504528	0.000396583	0.64535	NA	NA	NA	0.487541	0.481503	1	no
TwinTrait125	categorical	ace	0.286646	1.58017e-08	0.572578	0.542293	0.713354	0.427414	0.999713	1.99143e-10	1.99143e-10	2.6245e-08	NA	NA	NA	0.0824376	0.177632	1	no
TwinTrait126	categorical	ade	3.53582e-08	1.07921e-08	3.53582e-08	1	0.487562	0.141498	0.999864	0.512438	4.32245e-05	0.858497	NA	NA	NA	0.180451	0.200495	1	no
TwinTrait127	categorical	ace	1.00701e-08	1.00701e-08	1.11649e-08	1	1	1	1	1.00941e-08	1.00941e-08	1.05412e-08	NA	NA	NA	0.126476	0.251168	1	no
TwinTrait128	categorical	ace	1.39695e-09	1.39695e-09	1.79735e-08	0.999723	0.814961	0.713037	0.898708	0.185039	6.06956e-07	0.266251	NA	NA	NA	0.392329	0.483315	1	no
TwinTrait129	categorical	ade	1.85833e-10	1.85833e-10	1.54804e-08	1	0.840759	0.367897	0.999916	0.159241	1.55003e-07	0.632103	NA	NA	NA	0.0820077	0.180302	1	no
TwinTrait13	categorical	ade	0.208024	9.64163e-10	0.352859	0.409014	0.738617	0.634394	0.843952	0.0533586	0.000349347	0.363116	NA	NA	NA	0.428731	0.586983	1	no
TwinTrait130	categorical	ade	1.84479e-08	1.16596e-08	1.84479e-08	0.99902	0.891041	0.643019	0.99959	0.108959	4.68006e-08	0.356982	NA	NA	NA	0.328169	0.173638	1	no
TwinTrait131	categorical	ade	7.8078e-07	1.21148e-08	7.8078e-07	0.999529	0.999999	0.999999	1	3.73261e-07	1.14296e-08	3.73261e-07	NA	NA	NA	0.434072	0.464135	1	no
TwinTrait132	categorical	ade	3.29611e-11	3.29611e-11	2.63681e-06	0.997534	1	0.999997	1	1.43954e-10	1.43954e-10	7.66098e-07	NA	NA	NA	0.530935	0.186196	1	no
TwinTrait133	categorical	ade	5.89822e-09	5.89822e-09	1.1957e-08	1	1	1	1	8.02284e-08	1.14543e-08	8.02284e-08	NA	NA	NA	0.93269	0.6899	1	no
TwinTrait134	categorical	ade	8.96662e-07	1.18309e-08	8.96662e-07	1	0.999994	0.999994	1	4.63578e-06	1.1684e-08	4.63578e-06	NA	NA	NA	0.694136	0.728432	1	no
TwinTrait135	categorical	ade	2.2298e-07	3.43384e-08	2.2298e-07	1	1	1	1	9.99995e-09	9.99995e-09	4.91071e-08	NA	NA	NA	0.387761	0.632148	1	no
TwinTrait136	categorical	ade	3.3728e-06	1.20063e-08	3.3728e-06	1	0.999997	0.999997	1	1e-08	1e-08	1.20929e-08	NA	NA	NA	0.58669	0.453382	1	no
TwinTrait137	categorical	ade	1.91237e-09	1.91237e-09	2.19104e-08	0.997846	0.753352	0.355335	0.999604	0.246648	0.000122467	0.644665	NA	NA	NA	0.128254	0.129524	1	no
TwinTrait138	categorical	ade	0.364214	8.99499e-06	0.551908	0.409265	0.589906	0.437269	0.75516	0.04588	1.38627e-06	0.557993	NA	NA	NA	0.326349	0.528271	1	no
TwinTrait139	categorical	ace	3.21561e-09	3.21561e-09	1.12845e-08	1	0.592456	0.481731	0.698107	0.407544	0.117714	0.504557	NA	NA	NA	0.068976	0.0394665	1	no
TwinTrait14	categorical	ace	1e-08	1e-08	1.81529e-08	1	0.827749	0.728191	0.929941	0.172251	0.0699712	0.271769	NA	NA	NA	0.261946	0.316671	1	no
TwinTrait141	categorical	ade	9.99997e-09	8.7274e-09	1.09187e-08	0.998347	1	1	1	1.16397e-08	8.78912e-09	1.16397e-08	NA	NA	NA	0.654109	0.230625	1	no
TwinTrait142	categorical	ace	1.03385e-07	1.05818e-08	1.03385e-07	0.99814	0.7998	0.496525	1	0.2002	4.84531e-08	0.435312	NA	NA	NA	0.849465	0.847751	1	no
TwinTrait143	categorical	ade	0.248806	0.147808	0.344969	0.33726	0.751193	0.653926	0.851789	1.10643e-06	9.99996e-09	1.10643e-06	NA	NA	NA	0.505075	0.0822261	1	no
TwinTrait145	categorical	ade	1.65668e-08	1.65668e-08	1.75514e-08	1	1	1	1	1e-08	1e-08	1.61339e-08	NA	NA	NA	0.56307	0.23309	1	no
TwinTrait146	categorical	ade	1.66398e-09	1.66398e-09	1.03348e-08	1	1	1	1	4.3323e-10	4.3323e-10	1.01484e-08	NA	NA	NA	0.54226	0.603165	1	no
TwinTrait147	categorical	ade	4.22308e-08	1.05621e-08	4.22308e-08	1	0.740463	0.596738	0.893162	0.259537	4.46836e-07	0.403163	NA	NA	NA	0.802059	0.331003	1	no
TwinTrait148	categorical	ade	4.27421e-10	4.27421e-10	1.86328e-06	0.99998	1	0.999998	1	8.96499e-11	7.90445e-11	4.63979e-08	NA	NA	NA	0.736242	0.547337	1	no
TwinTrait149	categorical	ade	3.52837e-10	3.52837e-10	1.0639e-08	0.997757	0.98293	0.68329	0.999978	0.0170702	5.492e-07	0.316706	NA	NA	NA	0.0523417	0.0849639	1	no
TwinTrait15	categorical	ace	0.103957	4.89521e-05	0.437304	0.756556	0.776283	0.562669	0.967782	0.119759	0.000121342	0.355145	NA	NA	NA	0.849898	0.805628	1	no
TwinTrait151	categorical	ade	2.48311e-09	2.48311e-09	1.13999e-08	0.997488	0.833121	0.625641	0.99966	0.166879	8.05638e-07	0.374024	NA	NA	NA	0.278672	0.444068	1	no
TwinTrait152	categorical	ace	1.00477e-08	1.00477e-08	2.76453e-08	0.99854	1	1	1	1.00643e-08	1.00643e-08	3.16299e-08	NA	NA	NA	0.37488	0.196284	1	no
TwinTrait154	categorical	ade	0.0923423	0.00031594	0.319041	0.732959	0.768668	0.658682	0.883696	0.13899	3.74601e-07	0.341722	NA	NA	NA	0.403101	0.48007	1	no
TwinTrait155	categorical	ade	6.04001e-12	6.04001e-12	5.58662e-05	0.999885	1	0.999995	1	7.5039e-12	7.5039e-12	6.49047e-05	NA	NA	NA	0.103867	0.21611	1	no
TwinTrait156	categorical	ace	0.0827051	2.96815e-05	0.315847	0.615329	0.79206	0.68345	0.891667	0.125235	7.84238e-05	0.264772	NA	NA	NA	0.900078	0.946474	1	no
TwinTrait157	categorical	ade	2.45072e-10	2.45072e-10	3.20819e-08	0.999381	0.987089	0.797924	0.991894	0.0129111	1.19456e-07	0.202066	NA	NA	NA	0.984064	0.492954	1	no
TwinTrait158	categorical	ace	1.06476e-08	1.06476e-08	2.94182e-07	1	0.588044	0.295186	0.905213	0.411956	0.0947751	0.663445	NA	NA	NA	0.401268	0.344982	1	no
TwinTrait159	categorical	ade	5.44233e-08	1.20076e-08	5.44233e-08	0.998397	1	1	1	1.95283e-09	1.95283e-09	1.21645e-08	NA	NA	NA	0.751137	0.673849	1	no
TwinTrait160	categorical	ade	4.0835e-08	1.65181e-08	4.0835e-08	1	0.771614	0.430338	0.999744	0.228386	9.88728e-09	0.569661	NA	NA	NA	0.583548	0.500801	1	no
TwinTrait161	categorical	ade	8.53782e-12	8.53782e-12	0.738318	0.998763	1	0.863133	1	5.93144e-10	5.93144e-10	0.780982	NA	NA	NA	0.400356	0.552741	1	no
TwinTrait162	categorical	ade	0.0639034	9.12558e-10	0.294269	0.870493	0.880272	0.677022	0.999991	0.0558248	0.000129292	0.322973	NA	NA	NA	0.4941	0.552355	1	no
TwinTrait163	categorical	ace	1.62797e-09	1.62797e-09	1.15191e-08	1	0.780603	0.622565	0.924245	0.219397	2.45361e-05	0.356935	NA	NA	NA	0.732865	0.774389	1	no
TwinTrait164	categorical	ade	1.01796e-08	1.0094e-08	1.13818e-08	1	0.992274	0.783565	0.99999	0.00772587	1.58768e-06	0.216446	NA	NA	NA	0.867461	0.66526	1	no
TwinTrait165	categorical	ace	1.5487e-06	1.0648e-08	1.5487e-06	1	0.672743	0.300993	1	0.327256	4.27873e-08	0.651973	NA	NA	NA	0.393105	0.532927	1	no
TwinTrait166	categorical	ace	7.90047e-08	1.12319e-08	7.90047e-08	1	1	1	1	3.25634e-08	1.09037e-08	3.25634e-08	NA	NA	NA	0.111464	0.222813	1	no
TwinTrait169	categorical	ace	1e-08	1e-08	1.92579e-08	1	0.827541	0.737708	0.919769	0.172459	0.0332515	0.26229	NA	NA	NA	0.822644	0.829337	1	no
TwinTrait17	categorical	ade	1e-08	1e-08	1.72244e-08	0.998902	0.419111	0.254135	0.642621	0.580889	1.47921e-05	0.745865	NA	NA	NA	0.71343	0.891113	1	no
TwinTrait170	categorical	ace	3.4796e-09	3.4796e-09	1.52447e-08	0.999607	0.845727	0.757781	0.935861	0.154273	4.88556e-08	0.242131	NA	NA	NA	0.151664	0.335785	1	no
TwinTrait171	categorical	ade	1e-08	5.30479e-10	1.45256e-07	1	1	0.175377	1	1e-08	4.4094e-10	1.40024e-07	NA	NA	NA	0.671292	0.339784	1	no
TwinTrait172	categorical	ace	0.0246144	1.2331e-07	0.318042	0.895969	0.79793	0.678706	0.89633	0.177456	0.000205891	0.286248	NA	NA	NA	0.299038	0.206239	1	no
TwinTrait173	categorical	ace	0.261648	7.04766e-07	0.859934	0.658899	0.385159	0.138532	0.771034	0.353193	2.03744e-05	0.788413	NA	NA	NA	0.172662	0.246039	1	no
TwinTrait174	categorical	ade	2.47798e-07	1.34037e-08	2.47798e-07	1	0.999989	0.999989	1	1.05816e-05	1.33059e-08	1.05816e-05	NA	NA	NA	0.227545	0.361634	1	no
TwinTrait175	categorical	ace	1.85427e-09	1.85427e-09	5.30671e-08	1	0.775286	0.663676	0.88885	0.224714	0.0479491	0.333992	NA	NA	NA	0.0175565	0.0280967	1	no
TwinTrait176	categorical	ace	6.43601e-11	6.43601e-11	2.78492e-07	1	1	0.999999	1	5.89943e-10	5.89943e-10	4.5798e-07	NA	NA	NA	0.24638	0.289386	1	no
TwinTrait177	categorical	ade	1.00214e-08	1.00214e-08	1.09745e-08	1	0.830251	0.637994	0.999999	0.169749	2.99163e-06	0.36195	NA	NA	NA	0.141284	0.253653	1	no
TwinTrait178	categorical	ade	1.39821e-11	1.39821e-11	1.70418e-06	1	0.378736	0.0915578	0.986271	0.621264	7.67418e-05	0.908442	NA	NA	NA	0.127379	0.271881	1	no
TwinTrait179	categorical	ade	0.0206947	0.00600198	0.559203	0.97904	0.693866	0.400254	0.999686	0.285439	4.82926e-06	0.599745	NA	NA	NA	0.00907449	0.0180179	1	no
TwinTrait18	categorical	ade	5.21089e-11	5.21089e-11	3.71596e-05	0.99991	1	0.999973	1	1.76832e-10	1.76832e-10	7.84283e-06	NA	NA	NA	0.502124	0.413977	1	no
TwinTrait180	categorical	ade	2.52264e-08	1.11337e-08	2.52264e-08	1	0.779638	0.632691	0.936096	0.220362	1.52304e-05	0.367323	NA	NA	NA	0.247559	0.309803	1	no
TwinTrait181	categorical	ace	0.0604128	0.000399442	0.486128	0.81106	0.665923	0.504889	0.808015	0.273664	1.02243e-06	0.438225	NA	NA	NA	0.975642	0.501169	1	no
TwinTrait182	categorical	ace	0.299249	4.21612e-07	0.474852	0.0979265	0.640574	0.525148	0.771304	0.0601772	1.25914e-06	0.325207	NA	NA	NA	0.800808	0.908706	1	no
TwinTrait184	categorical	ade	8.87611e-09	8.87611e-09	1.45448e-08	1	0.731959	0.399459	0.99979	0.268041	3.11835e-10	0.600531	NA	NA	NA	0.779072	0.500507	1	no
TwinTrait185	categorical	ade	1.42631e-10	1.42631e-10	0.620449	1	1	0.344595	1	4.10218e-11	4.10218e-11	0.655403	NA	NA	NA	0.969131	0.971006	1	no
TwinTrait186	categorical	ace	6.4092e-10	6.4092e-10	2.70599e-07	0.998698	0.763314	0.232713	0.999973	0.236686	6.90049e-09	0.658723	NA	NA	NA	0.584552	0.618982	1	no
TwinTrait187	categorical	ade	5.73835e-08	1.87508e-08	5.73835e-08	1	1	1	1	1.06948e-07	1.75457e-08	1.06948e-07	NA	NA	NA	0.256715	0.275245	1	no
TwinTrait188	categorical	ace	0.378491	4.98986e-06	0.646533	0.295645	0.547255	0.353467	0.791094	0.0742542	1.54719e-07	0.509954	NA	NA	NA	0.190787	0.174316	1	no
TwinTrait189	categorical	ade	9.99999e-09	9.99999e-09	1.34797e-08	1	0.824806	0.46123	0.999992	0.175194	0.000354542	0.538768	NA	NA	NA	0.222298	0.35439	1	no
TwinTrait19	categorical	ace	0.0355916	0.000225425	0.279263	0.833713	0.837114	0.724781	0.929999	0.127294	0.00220676	0.23308	NA	NA	NA	0.89369	0.978979	1	no
TwinTrait190	categorical	ace	3.0972e-09	3.0972e-09	1.11646e-08	1	0.727372	0.563329	0.875207	0.272628	1.26876e-06	0.41172	NA	NA	NA	0.348093	0.542704	1	no
TwinTrait191	categorical	ace	0.133082	3.66934e-06	0.416357	0.519018	0.719871	0.583117	0.852086	0.147047	2.27513e-06	0.340011	NA	NA	NA	0.482179	0.617751	1	no
TwinTrait192	categorical	ade	3.50686e-10	3.50686e-10	1.09262e-08	1	0.842196	0.580842	1	0.157804	4.37899e-06	0.418759	NA	NA	NA	0.0389664	0.13747	1	no
TwinTrait193	categorical	ade	1.90003e-08	2.2484e-12	0.199679	1	1	0.999999	1	1.00254e-08	3.06982e-13	0.229117	NA	NA	NA	0.443755	0.696213	1	no
TwinTrait195	categorical	ace	1e-08	1e-08	1.17347e-08	1	0.57586	0.296965	0.850829	0.42414	8.86529e-05	0.648659	NA	NA	NA	0.740943	0.576122	1	no
TwinTrait196	categorical	ace	0.115428	5.662e-06	0.669077	0.75867	0.564664	0.326896	0.79069	0.319908	5.80857e-06	0.567809	NA	NA	NA	0.22087	0.286969	1	no
TwinTrait197	categorical	ace	0.236473	6.7323e-08	0.414356	0.150158	0.693099	0.585643	0.811842	0.0704286	0.000330598	0.298801	NA	NA	NA	0.31669	0.490084	1	no
TwinTrait198	categorical	ade	3.18106e-07	1.67767e-07	3.18106e-07	1	1	1	1	1.17136e-08	1.17136e-08	1.65947e-07	NA	NA	NA	0.228862	0.181623	1	no
TwinTrait199	categorical	ade	0.261846	2.88382e-07	0.57198	0.311268	0.487623	0.398961	0.58991	0.25053	1.28013e-07	0.595022	NA	NA	NA	0.847187	0.828009	1	no
TwinTrait2	categorical	ace	1.50771e-06	1.05995e-08	1.50771e-06	1	0.870579	0.76355	0.953422	0.129419	0.00152849	0.210253	NA	NA	NA	0.503212	0.669306	1	no
TwinTrait20	categorical	ade	0.0153393	0.00102708	0.38863	0.962062	0.697688	0.569846	0.838925	0.286973	1.82069e-07	0.430155	NA	NA	NA	0.327972	0.543979	1	no
TwinTrait200	categorical	ade	1e-08	1e-08	4.8537e-07	0.999532	1	0.999999	1	1e-08	1e-08	4.75262e-07	NA	NA	NA	0.496493	0.368019	1	no
TwinTrait201	categorical	ade	1.00158e-10	8.77672e-13	0.773627	0.999923	1	0.163145	1	3.46884e-10	3.76244e-12	0.836851	NA	NA	NA	0.789333	0.644071	1	no
TwinTrait202	categorical	ace	0.0158059	2.2899e-05	0.32468	0.93619	0.81365	0.674267	0.917042	0.170544	9.65193e-07	0.278644	NA	NA	NA	0.740285	0.809483	1	no
TwinTrait204	categorical	ace	0.457125	4.32533e-06	0.741457	0.321745	0.495853	0.258543	0.841529	0.0470214	8.73633e-06	0.553311	NA	NA	NA	0.24798	0.0926024	1	no
TwinTrait205	categorical	ade	0.228648	4.205e-05	0.466272	0.372753	0.617312	0.508213	0.73762	0.15404	3.53276e-07	0.488353	NA	NA	NA	0.84937	0.953316	1	no
TwinTrait206	categorical	ace	0.158331	2.90253e-05	0.373173	0.517827	0.788162	0.626827	0.94701	0.0535074	1.31092e-07	0.278377	NA	NA	NA	0.819386	0.422883	1	no
TwinTrait208	categorical	ace	4.8779e-08	1.2549e-08	4.8779e-08	1	0.607471	0.314312	0.881207	0.392529	2.71115e-07	0.621148	NA	NA	NA	0.0175795	0.0357441	1	no
TwinTrait21	categorical	ace	0.659677	1.93054e-09	0.965857	0.627398	0.340322	0.0341428	1	1.08719e-06	9.99998e-09	1.08719e-06	NA	NA	NA	0.942045	0.407902	1	no
TwinTrait210	categorical	ace	0.0632426	0.000253227	0.54219	0.862366	0.70525	0.457811	0.904506	0.231508	4.49167e-07	0.442407	NA	NA	NA	0.208044	0.122252	1	no
TwinTrait211	categorical	ade	4.54674e-09	4.54674e-09	1.72435e-07	0.99801	0.794922	0.341014	0.999983	0.205078	2.62703e-06	0.658989	NA	NA	NA	0.256809	0.247987	1	no
TwinTrait213	categorical	ace	0.315006	3.5062e-05	0.682025	0.651277	0.665107	0.31767	0.999698	0.0198874	1.09886e-09	0.558159	NA	NA	NA	0.867057	0.76058	1	no
TwinTrait214	categorical	ade	1e-08	1e-08	1.02099e-07	1	1	1	1	1e-08	1e-08	6.9793e-08	NA	NA	NA	0.0959893	0.186024	1	no
TwinTrait215	categorical	ace	0.0605936	0.000345758	0.582995	0.825806	0.548186	0.385232	0.705236	0.391221	3.14094e-08	0.565737	NA	NA	NA	0.0427002	0.0854422	1	no
TwinTrait216	categorical	ade	1.29993e-09	1.29993e-09	2.27258e-07	1	1	1	1	5.81175e-10	5.81175e-10	1.2474e-07	NA	NA	NA	0.42927	0.430604	1	no
TwinTrait217	categorical	ade	2.62672e-08	1.08759e-08	2.62672e-08	1	0.833458	0.480874	0.999999	0.166542	7.14645e-07	0.519081	NA	NA	NA	0.763787	0.486193	1	no
TwinTrait218	categorical	ace	1.83007e-08	1.0172e-08	1.83007e-08	1	0.895492	0.503118	0.999669	0.104508	2.42326e-05	0.428766	NA	NA	NA	0.513422	0.570411	1	no
TwinTrait219	categorical	ace	1e-08	1e-08	1.02282e-08	1	0.67364	0.555394	0.766287	0.32636	0.0443403	0.413415	NA	NA	NA	0.469456	0.588192	1	no
TwinTrait220	categorical	ace	1e-08	1e-08	1.01809e-06	1	0.764506	0.599516	0.939206	0.235494	0.000375117	0.399897	NA	NA	NA	0.164127	0.0401512	1	no
TwinTrait221	categorical	ade	6.7246e-06	1.1092e-08	6.7246e-06	1	0.999991	0.999991	1	2.57587e-06	1.00001e-08	2.57587e-06	NA	NA	NA	9.71243e-42	NA	1	no
TwinTrait222	categorical	ace	5.4658e-08	1.19523e-08	5.4658e-08	1	0.634485	0.33863	0.994019	0.365515	0.00573552	0.650491	NA	NA	NA	0.544249	0.738533	1	no
TwinTrait223	categorical	ade	7.06485e-09	1.18356e-11	7.47663e-08	1	1	1	1	1.75372e-09	1.65557e-10	6.79374e-08	NA	NA	NA	0.707319	0.313914	1	no
TwinTrait224	categorical	ade	0.0522858	5.12297e-05	0.438396	0.906916	0.712074	0.523909	0.921811	0.23564	8.3991e-06	0.476062	NA	NA	NA	0.821605	0.460401	1	no
TwinTrait225	categorical	ace	0.0938672	4.11654e-09	0.343646	0.714845	0.823939	0.656354	0.972183	0.0821933	6.52267e-06	0.273364	NA	NA	NA	0.169967	0.360957	1	no
TwinTrait226	categorical	ade	2.93689e-08	1.04406e-08	2.93689e-08	1	0.638568	0.422252	0.894583	0.361432	2.3382e-08	0.577456	NA	NA	NA	0.30483	0.0422442	1	no
TwinTrait228	categorical	ade	0.378239	1.57972e-07	0.835859	0.717057	0.327028	0.159111	0.5908	0.294732	9.80499e-10	0.839818	NA	NA	NA	0.256231	0.0376925	1	no
TwinTrait229	categorical	ade	3.2427e-11	3.2427e-11	0.000387846	0.999232	1	1	1	1.14022e-10	1.14022e-10	0.00196645	NA	NA	NA	0.965628	0.639191	1	no
TwinTrait23	categorical	ade	1.46466e-07	1.08322e-08	1.46466e-07	1	1	1	1	2.67863e-08	1.06264e-08	2.67863e-08	NA	NA	NA	0.287132	0.541862	1	no
TwinTrait230	categorical	ade	4.55498e-07	1.03859e-08	4.55498e-07	1	0.273488	0.111293	0.590893	0.726511	2.94324e-08	0.888694	NA	NA	NA	0.442046	0.336975	1	no
TwinTrait231	categorical	ace	2.41043e-07	7.05806e-09	2.41043e-07	1	0.998802	0.473501	0.999775	0.00119816	0.000225323	0.379328	NA	NA	NA	0.936848	0.613613	1	no
TwinTrait232	categorical	ade	1.5545e-09	1.5545e-09	1.82093e-06	1	1	0.999995	1	1.48385e-08	3.32031e-09	1.50368e-06	NA	NA	NA	0.58564	0.827204	1	no
TwinTrait233	categorical	ade	2.09111e-07	1.29627e-08	2.09111e-07	1	0.722589	0.34904	0.999625	0.277411	8.9326e-08	0.650962	NA	NA	NA	0.388265	0.367221	1	no
TwinTrait234	categorical	ace	8.05247e-06	1.08863e-08	8.05247e-06	1	0.880913	0.508706	0.999737	0.119079	1.22196e-05	0.439301	NA	NA	NA	0.078681	0.177816	1	no
TwinTrait235	categorical	ace	0.295083	6.22164e-09	0.458304	0.060339	0.637195	0.541696	0.742702	0.0677218	2.30299e-06	0.317002	NA	NA	NA	0.77304	0.599858	1	no
TwinTrait236	categorical	ade	9.57698e-10	9.57698e-10	1.30829e-08	1	0.970045	0.711083	0.999997	0.0299545	1.7431e-06	0.288947	NA	NA	NA	0.477031	0.543222	1	no
TwinTrait237	categorical	ace	8.3359e-08	2.97014e-08	4.3748e-07	1	1	0.999999	1	3.59538e-08	1.76238e-08	2.7172e-07	NA	NA	NA	0.141345	0.330067	1	no
TwinTrait24	categorical	ade	0.740669	1.32975e-08	0.954871	0.9381	0.259284	0.0452307	0.81906	4.65487e-05	1.00004e-08	4.65487e-05	NA	NA	NA	0.835421	0.681319	1	no
TwinTrait240	categorical	ade	4.3996e-09	4.3996e-09	1.71353e-08	1	0.979796	0.52551	1	0.0202037	7.51801e-07	0.474491	NA	NA	NA	0.796795	0.902231	1	no
TwinTrait242	categorical	ade	5.23948e-10	5.23948e-10	1.43211e-08	1	1	1	1	1.95219e-09	1.95219e-09	1.35871e-08	NA	NA	NA	0.0210311	0.0376619	1	no
TwinTrait244	categorical	ace	1.66116e-07	7.66559e-08	1.66116e-07	1	0.763616	0.64192	0.890389	0.236384	0.0190822	0.357772	NA	NA	NA	0.749082	0.572631	1	no
TwinTrait245	categorical	ace	0.201052	8.20824e-09	0.406312	0.395926	0.744471	0.593688	0.902912	0.0544769	0.00033199	0.305863	NA	NA	NA	0.723221	0.835389	1	no
TwinTrait246	categorical	ade	3.23044e-10	3.23044e-10	1.16614e-08	1	1	1	1	9.92631e-08	1.13733e-08	9.92631e-08	NA	NA	NA	0.492477	0.360012	1	no
TwinTrait248	categorical	ace	9.99998e-09	9.99998e-09	9.94189e-07	1	0.989963	0.453256	1	0.0100371	2.8036e-14	0.385792	NA	NA	NA	0.689469	0.451358	1	no
TwinTrait249	categorical	ace	0.107638	8.73872e-06	0.239796	0.573631	0.880005	0.760211	0.997725	0.0123577	0.00774974	0.180287	NA	NA	NA	0.0954081	0.194307	1	no
TwinTrait25	categorical	ade	5.72998e-07	7.072e-08	5.72998e-07	1	0.999999	0.999999	1	2.23076e-07	5.42881e-08	2.23076e-07	NA	NA	NA	0.844103	0.831575	1	no
TwinTrait250	categorical	ace	1.14066e-09	1.14066e-09	1.23637e-07	1	0.786825	0.525795	1	0.213175	3.67297e-08	0.468014	NA	NA	NA	0.953426	0.938631	1	no
TwinTrait251	categorical	ade	2.41924e-11	2.41924e-11	7.4302e-06	1	0.60148	0.186349	1	0.39852	1.47124e-09	0.813637	NA	NA	NA	0.713625	0.667069	1	no
TwinTrait252	categorical	ace	1e-08	1e-08	3.08313e-07	1	0.745927	0.362985	0.999847	0.254073	6.45096e-09	0.636865	NA	NA	NA	0.651859	0.655552	1	no
TwinTrait253	categorical	ace	0.164682	6.24953e-08	0.459593	0.3441	0.651257	0.53463	0.773416	0.184061	2.8377e-09	0.377578	NA	NA	NA	0.384226	0.200343	1	no
TwinTrait254	categorical	ade	4.09404e-08	1.24581e-08	4.09404e-08	1	0.854894	0.705404	0.999659	0.145106	8.78785e-06	0.294614	NA	NA	NA	0.817841	0.930386	1	no
TwinTrait255	categorical	ace	0.119255	1.62624e-07	0.473076	0.561096	0.654791	0.519969	0.785323	0.225954	2.09215e-05	0.406862	NA	NA	NA	0.873134	0.931179	1	no
TwinTrait257	categorical	ade	4.73144e-06	2.68635e-08	4.73144e-06	1	0.56634	0.295184	0.926946	0.433656	7.97064e-07	0.704816	NA	NA	NA	0.556256	0.636141	1	no
TwinTrait258	categorical	ace	3.90711e-10	3.90711e-10	4.07029e-08	0.999355	0.961561	0.871117	0.990589	0.0384388	0.00940469	0.126503	NA	NA	NA	0.380405	0.470579	1	no
TwinTrait259	categorical	ace	0.212761	4.7879e-06	0.639468	0.576507	0.588654	0.360533	0.835134	0.198585	1.67221e-06	0.522797	NA	NA	NA	0.868225	0.791052	1	no
TwinTrait26	categorical	ade	6.51531e-07	9.99998e-09	6.51531e-07	1	0.112208	0.00733053	0.647521	0.887791	8.43494e-10	0.992728	NA	NA	NA	0.199503	0.297482	1	no
TwinTrait260	categorical	ade	1.42519e-08	1.11842e-08	1.42519e-08	1	0.886261	0.714991	0.999797	0.113739	2.82095e-06	0.284684	NA	NA	NA	0.127627	0.141452	1	no
TwinTrait261	categorical	ade	4.87759e-11	4.87759e-11	1.07142e-08	1	0.656454	0.262632	1	0.343546	2.06179e-07	0.737369	NA	NA	NA	0.6563	0.564838	1	no
TwinTrait262	categorical	ace	2.88842e-08	9.99997e-09	2.88842e-08	1	0.612749	0.225534	0.945386	0.38725	0.000323775	0.654495	NA	NA	NA	0.0798725	0.0923845	1	no
TwinTrait263	categorical	ade	5.97356e-09	5.97356e-09	1.21975e-08	1	0.702533	0.515885	0.911349	0.297467	0.000400196	0.484115	NA	NA	NA	0.686469	0.372715	1	no
TwinTrait264	categorical	ace	0.232238	6.16315e-06	0.490697	0.231982	0.637039	0.509281	0.7779	0.130723	0.000116692	0.373813	NA	NA	NA	0.546066	0.64611	1	no
TwinTrait265	categorical	ace	2.25034e-07	1.09831e-08	2.25034e-07	0.998441	0.613403	0.47068	0.732611	0.386596	0.0531883	0.496377	NA	NA	NA	0.103442	0.0814842	1	no
TwinTrait266	categorical	ace	1e-08	1.98941e-10	1.30709e-08	1	0.891068	0.727074	0.999991	0.108932	7.77591e-06	0.266278	NA	NA	NA	0.111217	0.201168	1	no
TwinTrait267	categorical	ade	0.14568	4.35875e-05	0.433441	0.564214	0.634077	0.536725	0.741544	0.220243	1.56678e-07	0.462761	NA	NA	NA	0.101347	0.0995171	1	no
TwinTrait268	categorical	ade	2.52232e-12	2.52232e-12	1e-08	0.999461	0.931564	0.454133	0.999935	0.0684358	3.74963e-09	0.545865	NA	NA	NA	0.721522	0.553337	1	no
TwinTrait270	categorical	ade	6.50694e-09	6.50694e-09	3.238e-07	1	0.804987	0.405258	0.999977	0.195013	3.8915e-07	0.594739	NA	NA	NA	0.0106756	0.0387439	1	no
TwinTrait271	categorical	ace	1.21292e-09	1.21292e-09	1.1077e-06	0.999842	1	0.999997	1	5.88477e-09	5.88477e-09	7.01055e-07	NA	NA	NA	0.319556	0.42088	1	no
TwinTrait272	categorical	ace	0.000700936	0.000609956	0.000864162	0.997499	0.529899	0.404457	0.638689	0.4694	0.112886	0.56792	NA	NA	NA	0.089888	0.127959	1	no
TwinTrait273	categorical	ade	2.16763e-10	2.16763e-10	1.11387e-06	1	0.330994	0.0561093	1	0.669006	4.60728e-08	0.943807	NA	NA	NA	0.0704248	0.0217151	1	no
TwinTrait274	categorical	ace	7.13976e-11	7.13976e-11	3.05124e-08	0.999293	0.891859	0.464112	0.999997	0.108141	0.000216671	0.513063	NA	NA	NA	0.287573	0.453683	1	no
TwinTrait275	categorical	ace	0.652937	3.68741e-11	0.815932	0.0927082	0.347063	0.166338	0.63316	6.58267e-13	6.58267e-13	3.55013e-07	NA	NA	NA	0.473236	0.745776	1	no
TwinTrait276	categorical	ade	1.31744e-08	1.12604e-08	1.31744e-08	1	1	1	1	1.08332e-10	1.08332e-10	1.12569e-08	NA	NA	NA	0.133227	0.287265	1	no
TwinTrait277	categorical	ace	1.00314e-07	1.00314e-07	3.4633e-07	0.998035	0.527636	0.171887	0.999975	0.472364	1.17943e-07	0.828112	NA	NA	NA	0.0278035	0.0499141	1	no
TwinTrait278	categorical	ace	0.177896	4.11004e-06	0.671262	0.798244	0.663832	0.328741	0.999985	0.158272	2.51669e-06	0.586773	NA	NA	NA	0.251991	0.341014	1	no
TwinTrait279	categorical	ade	0.267832	4.65278e-07	0.519349	0.552146	0.638773	0.461236	0.829681	0.0933957	3.53588e-06	0.537739	NA	NA	NA	0.843436	0.710256	1	no
TwinTrait28	categorical	ade	5.73026e-08	1.06142e-08	5.73026e-08	0.997937	0.736921	0.546894	0.943483	0.263079	1.20589e-08	0.453106	NA	NA	NA	0.554049	0.583709	1	no
TwinTrait280	categorical	ade	1.00057e-08	1.00057e-08	1.06705e-08	1	0.991504	0.830313	0.999996	0.00849557	2.03827e-08	0.169661	NA	NA	NA	0.21736	0.0994091	1	no
TwinTrait281	categorical	ade	0.433947	4.7512e-09	0.555591	0.0817386	0.527417	0.436787	0.624855	0.0386358	1.75249e-05	0.529416	NA	NA	NA	0.457555	0.572621	1	no
TwinTrait282	categorical	ace	0.354585	2.29767e-06	0.550928	0.0564326	0.563801	0.449072	0.695685	0.0816146	1.07602e-07	0.367286	NA	NA	NA	0.947446	0.810365	1	no
TwinTrait286	categorical	ade	3.79371e-10	2.10991e-13	0.625127	1	1	0.372962	1	5.482e-10	1.81921e-13	0.62704	NA	NA	NA	0.791922	0.592417	1	no
TwinTrait287	categorical	ace	4.38992e-10	4.38992e-10	1.12303e-08	1	0.819941	0.561146	0.999644	0.180059	8.80005e-07	0.415436	NA	NA	NA	0.130204	0.233498	1	no
TwinTrait288	categorical	ade	5.69202e-07	8.09959e-10	0.794186	1	0.999999	0.163042	1	1.45806e-07	1.45806e-07	0.000412713	NA	NA	NA	0.815782	0.409196	1	no
TwinTrait289	categorical	ade	4.61923e-08	1.1773e-08	9.90998e-07	0.999842	1	0.100405	1	1.69279e-08	1.21061e-08	9.81313e-07	NA	NA	NA	0.376636	0.164843	1	no
TwinTrait29	categorical	ace	0.080624	2.28587e-05	0.414252	0.634259	0.607854	0.498115	0.712561	0.311522	0.0366448	0.451466	NA	NA	NA	0.107955	0.189061	1	no
TwinTrait290	categorical	ace	0.11864	0.000223543	0.579126	0.849134	0.735283	0.420879	0.999916	0.146077	3.21475e-09	0.50657	NA	NA	NA	0.931669	0.812168	1	no
TwinTrait291	categorical	ade	9.80869e-07	1.01626e-08	9.80869e-07	1	0.470957	0.109297	0.982713	0.529042	0.0210904	0.890859	NA	NA	NA	0.35431	0.518223	1	no
TwinTrait292	categorical	ade	7.91599e-09	7.91599e-09	2.95019e-08	0.999336	0.563569	0.214579	0.99985	0.436431	3.79727e-06	0.786192	NA	NA	NA	0.263395	0.180196	1	no
TwinTrait293	categorical	ace	0.317274	5.52559e-08	0.4351	0.0571012	0.660885	0.564661	0.770068	0.0218405	0.000293085	0.289578	NA	NA	NA	0.622532	0.446955	1	no
TwinTrait295	categorical	ade	6.81666e-07	1.72989e-08	6.81666e-07	1	0.92584	0.799488	0.999833	0.0741598	7.67384e-07	0.200512	NA	NA	NA	0.10709	0.232558	1	no
TwinTrait296	categorical	ade	3.93944e-09	3.93944e-09	1.05381e-07	1	0.857724	0.615093	0.999921	0.142276	1.09739e-07	0.38486	NA	NA	NA	0.692394	0.748598	1	no
TwinTrait297	categorical	ade	2.92693e-08	2.92693e-08	4.52613e-06	1	1	0.999992	1	2.97839e-08	2.97839e-08	3.46244e-06	NA	NA	NA	0.639436	0.643973	1	no
TwinTrait298	categorical	ade	1.05e-09	1.05e-09	8.69974e-05	0.999895	1	0.999936	1	3.03319e-11	3.03319e-11	6.14657e-05	NA	NA	NA	0.980987	0.973626	1	no
TwinTrait299	categorical	ace	2.69005e-09	2.69005e-09	0.193229	1	1	0.806769	1	1e-08	1e-08	0.16474	NA	NA	NA	0.19844	0.376634	1	no
TwinTrait3	categorical	ace	1e-08	1e-08	1.35852e-08	1	0.879227	0.712363	1	0.120773	2.09088e-08	0.251393	NA	NA	NA	0.574705	0.658385	1	no
TwinTrait30	categorical	ade	3.45444e-09	3.45444e-09	1.14577e-08	0.999112	0.531924	0.14964	0.999881	0.468076	0.000349931	0.850361	NA	NA	NA	0.537232	0.755695	1	no
TwinTrait300	categorical	ace	2.43262e-10	2.43262e-10	2.01495e-05	1	0.652053	0.185367	1	0.347947	0.000328734	0.705305	NA	NA	NA	0.808496	0.664801	1	no
TwinTrait301	categorical	ade	1.01478e-08	1.01478e-08	1.59741e-08	1	1	1	1	1.01232e-08	1.01232e-08	1.53902e-08	NA	NA	NA	0.805914	0.861793	1	no
TwinTrait302	categorical	ace	1e-08	1e-08	1.13248e-08	1	0.893293	0.681957	1	0.106707	8.34951e-09	0.298907	NA	NA	NA	0.94164	0.96817	1	no
TwinTrait303	categorical	ace	1.74164e-08	1.10982e-08	1.74164e-08	0.999006	0.952345	0.811268	0.999685	0.0476551	0.000234809	0.15586	NA	NA	NA	0.153071	0.305671	1	no
TwinTrait304	categorical	ade	3.15329e-10	3.15329e-10	0.0139305	0.999777	0.549793	0.174076	1	0.450207	1.04933e-11	0.825924	NA	NA	NA	0.642737	0.694432	1	no
TwinTrait305	categorical	ace	0.239949	1.01257e-05	0.506051	0.077101	0.517916	0.431926	0.616386	0.242135	0.0197575	0.448668	NA	NA	NA	0.252552	0.175331	1	no
TwinTrait306	categorical	ace	1e-08	1e-08	0.615659	0.999513	0.62931	0.351744	0.909449	0.37069	1.01663e-07	0.607184	NA	NA	NA	0.438104	0.589194	1	no
TwinTrait307	categorical	ace	1e-08	1e-08	1.19769e-08	1	0.850115	0.666336	1	0.149885	8.84697e-08	0.306217	NA	NA	NA	0.329951	0.368285	1	no
TwinTrait308	categorical	ace	3.66549e-09	3.66549e-09	4.69598e-05	0.999918	1	0.999999	1	7.22032e-10	7.22032e-10	9.0797e-05	NA	NA	NA	0.928955	0.980756	1	no
TwinTrait309	categorical	ade	6.06002e-06	1.07038e-08	6.06002e-06	1	0.654883	0.352021	1	0.34511	2.07368e-09	0.647885	NA	NA	NA	0.951967	0.740799	1	no
TwinTrait310	categorical	ace	1.10779e-07	1.0386e-08	1.10779e-07	1	0.715823	0.401218	0.998025	0.284177	2.40045e-08	0.53246	NA	NA	NA	0.745772	0.703276	1	no
TwinTrait311	categorical	ade	7.20973e-09	1.17768e-11	0.15373	1	1	0.829231	1	2.43408e-09	8.3459e-12	0.170768	NA	NA	NA	0.523992	0.366783	1	no
TwinTrait312	categorical	ade	1.51685e-06	1.00856e-08	1.51685e-06	0.998816	0.976016	0.638039	1	0.0239821	1.29481e-06	0.361963	NA	NA	NA	0.208245	0.311183	1	no
TwinTrait313	categorical	ace	7.21404e-09	7.21404e-09	5.12754e-08	1	0.887288	0.393852	0.999535	0.112712	6.97795e-08	0.549528	NA	NA	NA	0.475516	0.738179	1	no
TwinTrait314	categorical	ace	3.63516e-09	3.63516e-09	1.16903e-08	1	0.79809	0.673665	0.905503	0.20191	1.38892e-08	0.305887	NA	NA	NA	0.34276	0.554051	1	no
TwinTrait315	categorical	ace	0.310284	3.49851e-06	0.834956	0.55459	0.40815	0.16428	0.77573	0.281566	1.56233e-05	0.727458	NA	NA	NA	0.237331	0.447948	1	no
TwinTrait316	categorical	ade	1.48381e-06	2.84044e-09	0.881588	1	0.999997	0.999512	1	1.06711e-06	3.96985e-09	0.910137	NA	NA	NA	0.517143	0.543636	1	no
TwinTrait317	categorical	ade	6.66623e-09	6.66623e-09	1.21006e-08	1	0.362753	0.0320422	0.999781	0.637247	1.95525e-05	0.967946	NA	NA	NA	0.0182638	0.0275591	1	no
TwinTrait318	categorical	ade	3.80719e-07	1.11528e-08	3.80719e-07	1	1	1	1	4.21368e-09	4.21368e-09	1.15527e-08	NA	NA	NA	0.309851	0.236471	1	no
TwinTrait319	categorical	ace	1.01303e-08	1.01303e-08	1.55552e-08	1	1	1	1	1.01748e-08	1.01748e-08	1.389e-08	NA	NA	NA	0.0515314	0.066692	1	no
TwinTrait32	categorical	ade	1.51376e-09	1.51376e-09	1.10978e-08	0.997887	0.776897	0.579897	0.987595	0.223103	2.50253e-05	0.420102	NA	NA	NA	0.0392058	0.0547482	1	no
TwinTrait320	categorical	ace	0.226308	3.54746e-06	0.363184	0.200638	0.747709	0.636814	0.873531	0.0259834	0.000240414	0.0268145	NA	NA	NA	0.43967	0.668146	1	no
TwinTrait321	categorical	ade	0.148255	2.92718e-07	0.454822	0.540614	0.606181	0.508009	0.716032	0.245563	0.000308982	0.491315	NA	NA	NA	0.270503	0.295431	1	no
TwinTrait322	categorical	ace	0.175575	6.33728e-06	0.327672	0.284225	0.777019	0.672328	0.888939	0.047406	0.00206709	0.246341	NA	NA	NA	0.974819	0.994479	1	no
TwinTrait324	categorical	ade	2.42273e-08	2.05434e-08	2.64907e-08	0.999263	1	1	1	5.24456e-08	1.80939e-08	5.24456e-08	NA	NA	NA	0.534884	0.118545	1	no
TwinTrait325	categorical	ace	0.344996	5.18264e-08	0.913005	0.328239	0.213532	0.0680952	0.511728	0.441472	3.36809e-10	0.80401	NA	NA	NA	0.881785	0.312803	1	no
TwinTrait326	categorical	ace	0.0861997	1.04553e-05	0.814281	0.912634	0.54997	0.185382	0.999961	0.363831	7.86311e-06	0.740208	NA	NA	NA	0.459503	0.554987	1	no
TwinTrait328	categorical	ade	4.58864e-07	1.27685e-08	4.58864e-07	1	1	1	1	9.99969e-09	9.99969e-09	1.23765e-08	NA	NA	NA	0.261613	0.388023	1	no
TwinTrait330	categorical	ace	0.294829	4.47584e-05	0.454795	0.0769098	0.650287	0.545205	0.768441	0.0548847	2.25245e-05	0.30923	NA	NA	NA	0.00399932	0.0223984	1	no
TwinTrait331	categorical	ade	1.49574e-08	1.21954e-08	1.49574e-08	1	1	1	1	1.06275e-07	1.14687e-08	1.06275e-07	NA	NA	NA	0.760692	0.631651	1	no
TwinTrait332	categorical	ace	6.31913e-12	6.31913e-12	9.65307e-05	1	0.688565	0.401043	0.99981	0.311435	3.04835e-07	0.587379	NA	NA	NA	0.853073	0.895984	1	no
TwinTrait333	categorical	ace	1.02029e-12	1.02029e-12	5.53309e-08	1	0.940331	0.702966	0.999999	0.0596694	3.17756e-08	0.296976	NA	NA	NA	0.957883	0.97851	1	no
TwinTrait334	categorical	ade	4.02078e-08	1.29547e-08	4.02078e-08	1	0.701897	0.252113	0.999943	0.298103	1.59119e-09	0.747878	NA	NA	NA	0.221226	0.447256	1	no
TwinTrait335	categorical	ace	1e-08	1e-08	2.84267e-08	1	0.50499	0.160549	0.999999	0.49501	1.16999e-07	0.839302	NA	NA	NA	0.382189	0.605978	1	no
TwinTrait336	categorical	ade	1.16201e-08	7.10404e-10	1.72282e-06	1	1	1	1	5.79177e-10	5.79177e-10	1.73368e-06	NA	NA	NA	0.309826	0.179357	1	no
TwinTrait337	categorical	ade	1e-08	1e-08	3.7354e-07	1	0.838162	0.410889	0.999965	0.161838	6.755e-06	0.589103	NA	NA	NA	0.269153	0.226752	1	no
TwinTrait338	categorical	ace	0.0120264	0.000354161	0.313825	0.9473	0.815027	0.684905	0.909154	0.172947	2.28393e-05	0.269873	NA	NA	NA	0.101697	0.1083	1	no
TwinTrait339	categorical	ade	5.98533e-09	5.98533e-09	1.96526e-08	0.998823	1	1	1	8.60707e-09	8.60707e-09	1.95615e-08	NA	NA	NA	0.657768	0.536409	1	no
TwinTrait34	categorical	ace	1.07835e-05	1.01931e-08	1.07835e-05	1	0.822105	0.543634	0.999935	0.177884	6.01206e-09	0.407777	NA	NA	NA	0.574012	0.421019	1	no
TwinTrait340	categorical	ade	1.50296e-08	1.43693e-12	0.733996	1	1	0.264586	1	3.75265e-07	1.57683e-12	0.735865	NA	NA	NA	0.840675	0.873324	1	no
TwinTrait341	categorical	ace	0.252881	8.50995e-06	0.497477	0.147593	0.607838	0.501446	0.725754	0.139281	0.00022457	0.391178	NA	NA	NA	0.223787	0.298289	1	no
TwinTrait342	categorical	ade	1.30088e-08	1.19842e-08	1.30088e-08	1	1	1	1	8.76972e-10	8.76972e-10	1.14571e-08	NA	NA	NA	0.280377	0.247412	1	no
TwinTrait343	categorical	ade	1.07999e-09	1.07999e-09	3.57544e-08	1	0.959758	0.611121	1	0.0402421	7.15276e-09	0.388872	NA	NA	NA	0.925643	0.577507	1	no
TwinTrait345	categorical	ade	3.80437e-05	1.00002e-08	3.80437e-05	1	0.171837	0.0120059	0.991805	0.828125	5.9939e-07	0.987794	NA	NA	NA	0.518151	0.436516	1	no
TwinTrait346	categorical	ace	0.299337	1.38511e-11	0.496698	0.0545386	0.601643	0.502879	0.712427	0.0990206	2.1241e-06	0.338257	NA	NA	NA	0.470835	0.659825	1	no
TwinTrait347	categorical	ace	7.12624e-08	1.12678e-08	7.12624e-08	1	0.737695	0.41976	0.999831	0.262305	1.98826e-07	0.550209	NA	NA	NA	0.247372	0.506191	1	no
TwinTrait348	categorical	ade	2.38187e-09	2.38187e-09	1.29391e-08	1	1	1	1	6.90519e-09	1.85017e-09	1.18372e-08	NA	NA	NA	0.969331	0.815554	1	no
TwinTrait349	categorical	ade	6.62273e-07	1.52138e-08	6.62273e-07	0.997693	0.999999	0.999999	1	3.58528e-07	1.37457e-08	3.58528e-07	NA	NA	NA	0.541567	0.594045	1	no
TwinTrait352	categorical	ace	4.91194e-10	4.91194e-10	1.46626e-08	0.999422	0.636044	0.49891	0.78192	0.363956	0.0997697	0.497423	NA	NA	NA	0.108972	0.190422	1	no
TwinTrait353	categorical	ace	0.0535741	0.000270254	0.330825	0.865916	0.865142	0.669177	0.999401	0.0812835	5.06634e-07	0.273173	NA	NA	NA	0.406727	0.550802	1	no
TwinTrait354	categorical	ade	5.57527e-08	1.27679e-08	5.57527e-08	1	0.251624	0.0373144	0.977564	0.748376	9.90177e-05	0.962686	NA	NA	NA	0.576102	0.188619	1	no
TwinTrait355	categorical	ade	1.04119e-08	1.04119e-08	6.23446e-08	0.999936	0.332522	0.0521076	0.999713	0.667478	7.94632e-12	0.947771	NA	NA	NA	0.525601	0.627418	1	no
TwinTrait356	categorical	ade	1.20983e-07	1.88401e-08	1.20983e-07	0.99926	0.78913	0.408648	0.999693	0.21087	1.85457e-08	0.591335	NA	NA	NA	0.585066	0.724356	1	no
TwinTrait357	categorical	ace	0.248879	9.03143e-07	0.470595	0.350157	0.701945	0.529404	0.892055	0.0491761	0.0122757	0.332704	NA	NA	NA	0.355013	0.0653692	1	no
TwinTrait36	categorical	ade	3.88024e-08	1.08858e-08	3.88024e-08	0.99853	0.757408	0.604359	0.921439	0.242592	8.19343e-08	0.395491	NA	NA	NA	0.0167421	0.0405022	1	no
TwinTrait360	categorical	ace	0.0244938	0.000237294	0.250607	0.907938	0.888978	0.749409	0.998366	0.0865279	0.000102102	0.207341	NA	NA	NA	0.641876	0.376139	1	no
TwinTrait363	categorical	ace	1.94405e-09	1.94405e-09	3.25254e-07	0.999542	0.684111	0.387059	0.986994	0.315889	0.0138041	0.574665	NA	NA	NA	0.251541	0.348324	1	no
TwinTrait364	categorical	ade	2.64601e-08	1.1073e-08	2.64601e-08	1	0.48314	0.217818	0.870619	0.51686	8.53803e-07	0.782182	NA	NA	NA	0.58915	0.742741	1	no
TwinTrait365	categorical	ace	0.164942	2.04482e-07	0.652975	0.640921	0.556966	0.34495	0.779312	0.278092	0.00653991	0.558531	NA	NA	NA	0.56763	0.788377	1	no
TwinTrait366	categorical	ade	1.92978e-07	1.08694e-08	1.92978e-07	1	0.927423	0.586643	0.999507	0.0725769	2.07839e-07	0.41336	NA	NA	NA	0.403979	0.395189	1	no
TwinTrait367	categorical	ade	9.20239e-10	9.20239e-10	2.72149e-08	0.999784	0.307642	0.0887976	0.797469	0.692358	1.38942e-06	0.911864	NA	NA	NA	0.300035	0.47465	1	no
TwinTrait368	categorical	ace	0.0659649	0.000346088	0.616423	0.924323	0.798055	0.383577	1	0.13598	5.94947e-05	0.47085	NA	NA	NA	0.94419	0.839986	1	no
TwinTrait37	categorical	ade	0.000105916	9.72831e-05	0.838162	1	0.457824	0.160374	0.944801	0.54207	4.10906e-08	0.839666	NA	NA	NA	0.760881	0.323166	1	no
TwinTrait370	categorical	ace	0.130358	4.45722e-05	0.566939	0.594934	0.55817	0.415587	0.707645	0.311472	1.88235e-05	0.524319	NA	NA	NA	0.154238	0.223349	1	no
TwinTrait371	categorical	ade	8.47122e-14	8.47122e-14	1.11609e-05	0.999107	1	0.999374	1	2.79466e-12	2.79466e-12	9.08329e-06	NA	NA	NA	0.153712	0.262313	1	no
TwinTrait372	categorical	ace	0.394561	7.95619e-07	0.758596	0.0943475	0.361204	0.234661	0.53798	0.244234	5.05287e-08	0.591436	NA	NA	NA	0.401716	0.172569	1	no
TwinTrait373	categorical	ace	1e-08	4.52172e-09	4.17439e-08	0.997987	0.777027	0.396108	0.999986	0.222973	0.00035149	0.603884	NA	NA	NA	0.403715	0.537288	1	no
TwinTrait374	categorical	ace	0.131293	5.21339e-06	0.513922	0.710377	0.701339	0.486078	0.908152	0.167369	8.8839e-06	0.429905	NA	NA	NA	0.747613	0.818684	1	no
TwinTrait375	categorical	ace	2.38816e-08	1.03914e-08	2.38816e-08	1	0.814507	0.552839	1	0.185493	6.17561e-08	0.411449	NA	NA	NA	0.553934	0.593344	1	no
TwinTrait376	categorical	ade	1.00194e-08	1.00194e-08	1.24551e-08	1	1	1	1	4.20573e-08	1.10228e-08	4.20573e-08	NA	NA	NA	0.113704	0.0305091	1	no
TwinTrait377	categorical	ace	0.149866	3.96009e-05	0.408293	0.371115	0.69342	0.588676	0.802711	0.156713	4.26183e-08	0.343632	NA	NA	NA	0.79503	0.326123	1	no
TwinTrait378	categorical	ace	0.24079	1.6314e-06	0.371769	0.182364	0.739065	0.628231	0.866094	0.0201444	0.00884764	0.264147	NA	NA	NA	0.992808	0.994899	1	no
TwinTrait379	categorical	ade	0.112457	1.04209e-05	0.670807	0.866756	0.538624	0.287938	0.882397	0.348919	1.52428e-06	0.712062	NA	NA	NA	0.98569	0.543983	1	no
TwinTrait38	categorical	ace	3.88201e-13	3.88201e-13	2.58012e-08	1	0.437008	0.130654	0.986658	0.562992	2.45293e-06	0.869325	NA	NA	NA	0.301523	0.53947	1	no
TwinTrait380	categorical	ade	4.98601e-08	1.09716e-08	4.98601e-08	1	0.821098	0.364351	0.999998	0.178902	8.60341e-06	0.635655	NA	NA	NA	0.0342502	0.0997549	1	no
TwinTrait381	categorical	ace	1e-08	1e-08	1.28702e-08	0.998519	0.828911	0.716839	0.921231	0.171089	1.88535e-09	0.26101	NA	NA	NA	0.105927	0.161127	1	no
TwinTrait382	categorical	ace	7.43826e-08	2.34401e-08	7.43826e-08	0.999014	0.540905	0.313791	1	0.459095	7.19498e-08	0.837966	NA	NA	NA	0.944291	0.374906	1	no
TwinTrait383	categorical	ade	1e-08	9.99999e-09	2.66777e-08	1	0.302743	0.102482	0.6675	0.697257	7.60948e-08	0.897515	NA	NA	NA	0.373255	0.174372	1	no
TwinTrait384	categorical	ace	6.35556e-09	6.35556e-09	2.94365e-06	0.999808	1	0.999994	1	1.23377e-10	1.23377e-10	3.52941e-06	NA	NA	NA	0.656659	0.688524	1	no
TwinTrait385	categorical	ace	1.61559e-11	1.61559e-11	1.06614e-08	1	0.949321	0.813689	0.999556	0.0506787	4.02318e-06	0.158307	NA	NA	NA	0.438486	0.33525	1	no
TwinTrait386	categorical	ade	1.02092e-08	1.02092e-08	1.15403e-08	1	0.974262	0.6252	0.998635	0.0257375	0.00123305	0.374371	NA	NA	NA	0.489546	0.0539014	1	no
TwinTrait387	categorical	ace	1e-08	1e-08	1.34453e-08	1	0.955215	0.801736	0.999979	0.044785	6.81099e-12	0.186349	NA	NA	NA	0.356788	0.470877	1	no
TwinTrait388	categorical	ade	1.27361e-08	1.27361e-08	1.61092e-08	1	0.766597	0.394255	0.999959	0.233403	6.87119e-06	0.605579	NA	NA	NA	0.137432	0.249302	1	no
TwinTrait389	categorical	ace	1.17608e-07	1.418e-08	1.17608e-07	1	0.763377	0.538505	0.974913	0.236623	1.03547e-05	0.432921	NA	NA	NA	0.357653	0.220214	1	no
TwinTrait39	categorical	ade	4.26572e-13	4.26572e-13	1.11727e-08	1	0.892344	0.774531	1	0.107656	0.000384066	0.225493	NA	NA	NA	0.0627284	0.0237858	1	no
TwinTrait390	categorical	ace	4.32208e-09	4.32208e-09	1.68507e-08	0.99852	0.969333	0.746399	0.999755	0.0306673	9.97842e-09	0.248937	NA	NA	NA	0.216243	0.328118	1	no
TwinTrait391	categorical	ade	1.99848e-09	1.99848e-09	2.49286e-08	1	0.597782	0.320395	0.9589	0.402218	0.0466069	0.679605	NA	NA	NA	0.661931	0.888776	1	no
TwinTrait393	categorical	ace	6.73263e-11	6.73263e-11	6.33802e-08	0.9997	0.688296	0.0730142	1	0.311704	3.25442e-05	0.699575	NA	NA	NA	0.520444	0.24653	1	no
TwinTrait394	categorical	ade	9.87925e-09	9.87925e-09	3.53994e-08	1	0.583695	0.149634	0.999997	0.416305	7.73366e-07	0.850336	NA	NA	NA	0.4303	0.48279	1	no
TwinTrait395	categorical	ade	5.56438e-11	5.56438e-11	1.50839e-07	0.999502	0.502849	0.115489	0.999934	0.497151	1.90223e-05	0.884512	NA	NA	NA	0.39231	0.518677	1	no
TwinTrait396	categorical	ace	1e-08	1e-08	1.1886e-07	1	0.281952	0.0748646	0.664652	0.718048	3.37533e-06	0.914095	NA	NA	NA	0.167048	0.303135	1	no
TwinTrait397	categorical	ace	3.38412e-09	3.38412e-09	2.36501e-08	0.999125	0.651611	0.312177	1	0.348389	1.45794e-07	0.646681	NA	NA	NA	0.266511	0.159383	1	no
TwinTrait398	categorical	ade	7.61009e-11	7.61009e-11	3.97032e-07	1	1	0.999999	1	2.56011e-11	2.56011e-11	2.96756e-07	NA	NA	NA	0.567008	0.770536	1	no
TwinTrait399	categorical	ace	1.16363e-12	1.16363e-12	1.08806e-08	1	0.798726	0.643254	0.924514	0.201274	1.99206e-05	0.322958	NA	NA	NA	0.858371	0.339916	1	no
TwinTrait4	categorical	ade	2.93081e-09	2.93081e-09	2.50518e-07	1	0.909179	0.467051	0.999609	0.0908206	0.000134576	0.532948	NA	NA	NA	0.902979	0.957781	1	no
TwinTrait40	categorical	ace	0.155191	3.46084e-06	0.518482	0.718216	0.732309	0.48152	0.978166	0.1125	6.38514e-05	0.428704	NA	NA	NA	0.22476	0.478066	1	no
TwinTrait400	categorical	ace	0.340939	1.45007e-10	0.675149	0.448553	0.659061	0.324851	0.999863	9.11693e-10	9.11693e-10	0.503247	NA	NA	NA	0.411072	0.600129	1	no
TwinTrait401	categorical	ade	1.07593e-10	1.07593e-10	4.00157e-08	1	0.444465	0.158519	0.943583	0.555535	2.68224e-07	0.841116	NA	NA	NA	0.659735	0.818911	1	no
TwinTrait403	categorical	ace	0.178685	0.000284921	0.392063	0.28669	0.714867	0.607892	0.828422	0.106448	0.000397301	0.310796	NA	NA	NA	0.931824	0.876744	1	no
TwinTrait404	categorical	ace	0.165957	1.89321e-05	0.701246	0.691827	0.502759	0.294789	0.748574	0.331285	7.42319e-06	0.643855	NA	NA	NA	0.769836	0.259793	1	no
TwinTrait405	categorical	ace	0.0555222	7.52711e-06	0.447373	0.885969	0.800992	0.552624	0.999936	0.143485	0.000239749	0.368844	NA	NA	NA	0.132977	0.0139707	1	no
TwinTrait406	categorical	ace	1e-08	1e-08	1.06163e-08	1	0.628718	0.501666	0.734431	0.371282	0.0762934	0.469797	NA	NA	NA	0.731383	0.838264	1	no
TwinTrait407	categorical	ace	0.0883922	1.53577e-06	0.445653	0.629381	0.593319	0.471491	0.708927	0.318289	0.0287363	0.468882	NA	NA	NA	0.325814	0.37106	1	no
TwinTrait408	categorical	ade	3.17432e-09	3.17432e-09	1.92107e-08	1	0.333152	0.108687	0.837785	0.666848	6.51097e-08	0.891313	NA	NA	NA	0.243672	0.100852	1	no
TwinTrait409	categorical	ace	5.27506e-08	1.07969e-08	5.27506e-08	0.999622	0.940888	0.491587	0.999568	0.0591116	3.4524e-06	0.44775	NA	NA	NA	0.557523	0.765569	1	no
TwinTrait41	categorical	ace	0.000857683	8.8841e-07	0.613774	0.997414	0.525918	0.355277	0.694563	0.473224	0.205376	0.618352	NA	NA	NA	0.533439	0.731055	1	no
TwinTrait410	categorical	ace	6.26021e-09	6.26021e-09	1.24401e-08	1	0.771177	0.641444	0.898538	0.228823	8.58358e-07	0.350909	NA	NA	NA	0.0560881	0.0668972	1	no
TwinTrait411	categorical	ace	2.39953e-10	2.39953e-10	1.39755e-08	1	0.721402	0.601065	0.828667	0.278598	0.0109633	0.38076	NA	NA	NA	0.31737	0.547772	1	no
TwinTrait412	categorical	ade	0.197429	1.24002e-05	0.467726	0.68864	0.685162	0.515979	0.866955	0.117409	1.78477e-12	0.483924	NA	NA	NA	0.740993	0.536228	1	no
TwinTrait413	categorical	ace	2.20342e-08	2.20342e-08	1.22849e-06	1	0.88474	0.600443	0.999899	0.11526	3.90984e-09	0.399276	NA	NA	NA	0.519713	0.53229	1	no
TwinTrait415	categorical	ace	1.64483e-08	1.64483e-08	9.09838e-08	1	0.6233	0.367072	0.883234	0.3767	3.09082e-09	0.596624	NA	NA	NA	0.366974	0.507848	1	no
TwinTrait416	categorical	ade	0.102214	0.000278527	0.472074	0.864464	0.731243	0.500147	0.978615	0.166542	1.86763e-07	0.499891	NA	NA	NA	0.933021	0.972105	1	no
TwinTrait417	categorical	ade	1e-08	1e-08	1.40877e-08	1	1	1	1	1e-08	1e-08	1.39428e-08	NA	NA	NA	0.0652443	0.104859	1	no
TwinTrait418	categorical	ade	2.78446e-08	1.00581e-08	2.78446e-08	1	1	1	1	3.99609e-09	3.99609e-09	1.00626e-08	NA	NA	NA	0.493555	0.214129	1	no
TwinTrait419	categorical	ade	6.86227e-08	1.27285e-08	6.86227e-08	1	0.526343	0.312574	0.799804	0.473657	0.200107	0.687387	NA	NA	NA	0.643195	0.47405	1	no
TwinTrait420	categorical	ade	1.23487e-08	2.87842e-09	6.90908e-08	0.999145	1	1	1	1.9884e-08	8.09755e-09	6.14457e-08	NA	NA	NA	0.0621073	0.150667	1	no
TwinTrait421	categorical	ade	0.430485	3.89195e-06	0.585058	0.19035	0.524879	0.40542	0.655957	0.0446356	0.000163226	0.578112	NA	NA	NA	0.884926	0.847618	1	no
TwinTrait422	categorical	ace	2.56101e-08	1.71404e-08	2.56101e-08	0.999476	0.595579	0.458237	0.739774	0.404421	0.0811827	0.534169	NA	NA	NA	0.645359	0.593457	1	no
TwinTrait423	categorical	ade	5.66179e-13	5.66179e-13	7.23349e-06	0.999777	1	0.999988	1	1.37456e-11	1.37456e-11	4.19522e-06	NA	NA	NA	0.614982	0.528536	1	no
TwinTrait424	categorical	ade	2.0473e-07	1.671e-08	2.0473e-07	1	1	1	1	2.04894e-07	1.47514e-08	2.04894e-07	NA	NA	NA	0.619417	0.635831	1	no
TwinTrait425	categorical	ace	0.104713	0.000333079	0.338601	0.597761	0.788373	0.66139	0.907429	0.106914	5.03347e-06	0.279331	NA	NA	NA	0.211093	0.173717	1	no
TwinTrait426	categorical	ade	5.22418e-11	1.62356e-11	0.866968	0.999952	1	0.0985093	1	2.01522e-09	1.87089e-11	0.90149	NA	NA	NA	0.800009	0.730545	1	no
TwinTrait427	categorical	ace	1e-08	1e-08	2.72711e-08	0.999551	0.698671	0.60695	0.784017	0.301329	0.116823	0.382518	NA	NA	NA	0.191184	0.386018	1	no
TwinTrait428	categorical	ace	1.67504e-11	1.67504e-11	1.3786e-08	0.999093	1	1	1	1.08953e-12	1.08953e-12	1.27611e-08	NA	NA	NA	0.502717	0.697084	1	no
TwinTrait43	categorical	ace	0.137403	2.0508e-07	0.380331	0.405207	0.718781	0.619493	0.82287	0.143816	6.56248e-05	0.323264	NA	NA	NA	0.569748	0.259898	1	no
TwinTrait430	categorical	ade	1.43273e-13	1.43273e-13	3.65514e-06	0.999619	1	0.999995	1	4.48961e-09	4.48961e-09	1.74785e-06	NA	NA	NA	0.458222	0.141306	1	no
TwinTrait431	categorical	ade	5.47802e-10	5.47802e-10	1.18232e-08	1	0.61156	0.245985	0.982679	0.38844	6.40266e-10	0.75379	NA	NA	NA	0.666747	0.713043	1	no
TwinTrait432	categorical	ace	0.0187769	2.58334e-05	0.226005	0.943318	0.943861	0.773996	0.999932	0.0373619	0.000403229	0.178916	NA	NA	NA	0.783414	0.814195	1	no
TwinTrait433	categorical	ade	1.01722e-09	1.01722e-09	8.39564e-08	1	0.889451	0.771723	0.999796	0.110549	2.48835e-06	0.227989	NA	NA	NA	0.0557616	0.0297175	1	no
TwinTrait434	categorical	ace	0.233621	2.56421e-07	0.408381	0.371576	0.751648	0.591617	0.929394	0.0147309	0.0065014	0.297293	NA	NA	NA	0.267	0.476815	1	no
TwinTrait435	categorical	ace	0.572322	5.19132e-06	0.792155	0.239891	0.427677	0.207831	0.73889	1e-08	1e-08	1.06252e-08	NA	NA	NA	0.0290867	0.0429755	1	no
TwinTrait436	categorical	ace	5.90276e-09	5.90276e-09	1.02205e-08	1	0.813871	0.488081	0.999994	0.186129	3.26706e-06	0.451392	NA	NA	NA	0.904144	0.954466	1	no
TwinTrait438	categorical	ace	0.165085	0.000267804	0.387834	0.341604	0.720321	0.612038	0.833894	0.114595	0.000402736	0.315291	NA	NA	NA	0.186096	0.326477	1	no
TwinTrait439	categorical	ace	0.679953	2.69537e-07	0.944002	0.120014	0.189252	0.0559945	0.562114	0.130796	0.000266451	0.729737	NA	NA	NA	0.759469	0.381175	1	no
TwinTrait44	categorical	ace	0.102924	2.65056e-05	0.410417	0.682431	0.758551	0.589586	0.90781	0.138525	2.03128e-06	0.331725	NA	NA	NA	0.241987	0.42621	1	no
TwinTrait440	categorical	ade	3.94595e-12	3.94595e-12	2.5278e-07	0.999926	1	1	1	6.93551e-10	6.93551e-10	2.36037e-07	NA	NA	NA	0.0577914	0.0778065	1	no
TwinTrait441	categorical	ace	0.232428	2.63995e-06	0.37917	0.230143	0.744661	0.62083	0.88707	0.0229109	0.000382191	0.261821	NA	NA	NA	0.631836	0.224223	1	no
TwinTrait442	categorical	ade	1.10392e-07	1.13528e-08	1.10392e-07	0.998253	0.91647	0.651674	0.999948	0.0835295	2.15882e-08	0.348317	NA	NA	NA	0.0441232	0.00269353	1	no
TwinTrait443	categorical	ace	3.87025e-09	3.87025e-09	1.3421e-08	1	0.860238	0.644989	0.999978	0.139762	5.95414e-07	0.334689	NA	NA	NA	0.366855	0.407214	1	no
TwinTrait444	categorical	ade	3.32654e-09	3.32654e-09	1.07952e-08	1	0.713113	0.273587	0.999685	0.286887	1.93029e-05	0.726392	NA	NA	NA	0.290554	0.558353	1	no
TwinTrait445	categorical	ade	4.51021e-09	4.51021e-09	1.27557e-07	1	0.183804	0.0436675	0.571157	0.816196	5.03761e-08	0.956324	NA	NA	NA	0.296735	0.587365	1	no
TwinTrait446	categorical	ade	7.05359e-07	3.31083e-08	7.05359e-07	1	0.999999	0.999999	1	3.46658e-07	2.60969e-08	3.46658e-07	NA	NA	NA	0.203011	0.322785	1	no
TwinTrait447	categorical	ade	0.0553531	4.7168e-05	0.427711	0.838944	0.628047	0.531214	0.734465	0.3166	0.000902613	0.468785	NA	NA	NA	0.721355	0.160865	1	no
TwinTrait449	categorical	ace	0.276709	2.35971e-10	0.482066	0.064441	0.610223	0.517309	0.714092	0.113068	6.28369e-05	0.346921	NA	NA	NA	0.781074	0.883499	1	no
TwinTrait45	categorical	ade	0.0159346	0.000501426	0.366402	0.95316	0.698678	0.591111	0.816699	0.285387	0.000509632	0.408867	NA	NA	NA	0.71489	0.62001	1	no
TwinTrait450	categorical	ade	2.83092e-08	1.10169e-08	2.83092e-08	0.998494	0.598177	0.243589	0.999991	0.401823	3.55765e-07	0.75625	NA	NA	NA	0.37376	0.430582	1	no
TwinTrait451	categorical	ade	1.00172e-08	1.00172e-08	4.3981e-07	1	1	0.999999	1	1.86783e-08	1.86783e-08	3.01006e-07	NA	NA	NA	0.561481	0.326535	1	no
TwinTrait452	categorical	ade	9.99983e-09	9.99983e-09	8.56643e-07	1	0.61041	0.253385	0.997852	0.38959	0.00345132	0.746612	NA	NA	NA	0.0227537	0.0254058	1	no
TwinTrait453	categorical	ace	0.235533	5.45413e-06	0.767266	0.521743	0.420162	0.225225	0.67489	0.344305	2.52748e-06	0.67716	NA	NA	NA	0.999215	0.991435	1	no
TwinTrait454	categorical	ace	1e-08	1e-08	2.01734e-08	0.99844	0.828283	0.727291	0.926515	0.171717	0.000119446	0.267146	NA	NA	NA	0.559688	0.721545	1	no
TwinTrait455	categorical	ade	1.66191e-08	1.39142e-08	1.66191e-08	0.999575	0.733008	0.572302	0.905896	0.266992	4.41021e-05	0.427699	NA	NA	NA	0.980137	0.988371	1	no
TwinTrait457	categorical	ade	1.97079e-07	1.07583e-08	1.97079e-07	1	0.633062	0.417646	0.886008	0.366938	1.16662e-05	0.582355	NA	NA	NA	0.805393	0.932981	1	no
TwinTrait458	categorical	ace	0.284905	2.50237e-05	0.439656	0.0991526	0.667731	0.560349	0.786283	0.0473645	4.96239e-07	0.306396	NA	NA	NA	0.937262	0.917496	1	no
TwinTrait459	categorical	ade	0.0648697	7.57042e-07	0.362682	0.900961	0.844012	0.609438	1	0.0911186	0.00031684	0.390563	NA	NA	NA	0.867673	0.84328	1	no
TwinTrait46	categorical	ace	0.174316	0.000104251	0.452441	0.29394	0.649329	0.541911	0.764743	0.176355	0.000313586	0.375233	NA	NA	NA	0.362567	0.57661	1	no
TwinTrait460	categorical	ace	0.12452	0.000216604	0.55395	0.593437	0.569271	0.424893	0.716628	0.306209	0.000239423	0.508776	NA	NA	NA	0.563903	0.613913	1	no
TwinTrait461	categorical	ace	0.196993	8.63926e-07	0.562058	0.295739	0.522503	0.411693	0.648354	0.280504	0.000367717	0.510236	NA	NA	NA	0.559304	0.496501	1	no
TwinTrait462	categorical	ace	0.149576	5.28169e-06	0.440059	0.352075	0.654151	0.549127	0.764113	0.196273	3.11978e-07	0.377239	NA	NA	NA	0.857203	0.896459	1	no
TwinTrait463	categorical	ade	1.00627e-11	1.00627e-11	1.94942e-08	1	0.442741	0.210453	0.787626	0.557259	1.14961e-05	0.789532	NA	NA	NA	0.528252	0.547623	1	no
TwinTrait464	categorical	ade	1.8828e-07	1.36454e-08	1.8828e-07	0.998488	1	1	1	6.87575e-08	1.35555e-08	6.87575e-08	NA	NA	NA	0.641523	0.445627	1	no
TwinTrait465	categorical	ade	1.98212e-07	9.99998e-09	1.98212e-07	0.997505	0.785632	0.519788	0.999971	0.214368	8.61992e-05	0.480213	NA	NA	NA	0.139481	0.294846	1	no
TwinTrait466	categorical	ade	1.30232e-08	1.11952e-08	1.30232e-08	1	0.98073	0.830335	0.999819	0.0192695	2.11958e-09	0.16965	NA	NA	NA	0.815323	0.800482	1	no
TwinTrait467	categorical	ade	4.47677e-11	1.8993e-13	0.538959	0.999911	1	0.430085	1	3.31293e-09	6.51506e-13	0.569914	NA	NA	NA	0.947588	0.17931	1	no
TwinTrait469	categorical	ade	1.64681e-14	1.64681e-14	0.00055188	1	1	0.0996304	1	2.68602e-12	2.68602e-12	3.02407e-05	NA	NA	NA	0.777123	0.218994	1	no
TwinTrait47	categorical	ace	0.280939	7.09587e-07	0.471989	0.116645	0.633911	0.527978	0.750445	0.0851502	3.59167e-06	0.357051	NA	NA	NA	0.338684	0.124389	1	no
TwinTrait470	categorical	ace	1.10497e-08	1.10497e-08	1.43048e-08	1	0.895058	0.69684	1	0.104942	3.95424e-08	0.266682	NA	NA	NA	0.0157841	0.0281611	1	no
TwinTrait471	categorical	ace	0.0950928	7.35799e-07	0.210445	0.5899	0.902525	0.789555	0.999828	0.00238216	5.80531e-06	0.149578	NA	NA	NA	0.220856	0.0292701	1	no
TwinTrait473	categorical	ace	0.0217333	0.000331768	0.291832	0.888933	0.813308	0.70376	0.897414	0.164959	1.50795e-05	0.256888	NA	NA	NA	0.330206	0.272076	1	no
TwinTrait474	categorical	ade	3.37992e-10	3.37992e-10	5.89371e-08	1	0.560847	0.347357	0.831607	0.439153	2.87409e-06	0.652642	NA	NA	NA	0.400394	0.488575	1	no
TwinTrait475	categorical	ace	0.365407	1.96532e-07	0.537057	0.139512	0.604361	0.462943	0.771925	0.0302325	7.05861e-07	0.389253	NA	NA	NA	0.607758	0.269269	1	no
TwinTrait476	categorical	ade	3.71638e-08	1.33571e-08	3.71638e-08	0.99881	1	1	1	1.13774e-07	1.25523e-08	1.13774e-07	NA	NA	NA	0.0415597	0.0917197	1	no
TwinTrait477	categorical	ace	1.25782e-10	1.25782e-10	1.11991e-08	1	0.743365	0.627063	0.830882	0.256635	6.20443e-09	0.340604	NA	NA	NA	0.812837	0.82364	1	no
TwinTrait478	categorical	ade	1.00191e-08	1.35691e-09	1.00191e-08	1	0.732976	0.601202	0.874035	0.267024	4.16481e-08	0.398797	NA	NA	NA	0.926526	0.978216	1	no
TwinTrait479	categorical	ade	9.80741e-10	9.80741e-10	1.50651e-08	1	0.751737	0.398613	0.999832	0.248263	3.29002e-06	0.601347	NA	NA	NA	0.436732	0.662264	1	no
TwinTrait48	categorical	ace	0.274781	1.08163e-07	0.457941	0.248546	0.725219	0.542054	0.929676	2.6308e-09	2.6308e-09	3.00753e-08	NA	NA	NA	0.685853	0.871493	1	no
TwinTrait480	categorical	ace	0.198829	1.24665e-05	0.444345	0.209707	0.64825	0.552338	0.753265	0.152921	1.72052e-05	0.367168	NA	NA	NA	0.450542	0.304257	1	no
TwinTrait481	categorical	ade	0.0280034	0.000142382	0.586685	0.975787	0.715144	0.380591	1	0.256853	1.04647e-07	0.61941	NA	NA	NA	0.038349	0.0752038	1	no
TwinTrait483	categorical	ace	0.188351	4.75277e-07	0.489018	0.224437	0.582213	0.481782	0.695996	0.229436	8.53794e-05	0.4263	NA	NA	NA	0.427416	0.379425	1	no
TwinTrait484	categorical	ace	1.00542e-08	1.00542e-08	1.79413e-08	1	1	1	1	1.00811e-08	1.00811e-08	1.64297e-08	NA	NA	NA	0.349089	0.327884	1	no
TwinTrait485	categorical	ade	1.27114e-07	2.23835e-08	1.27114e-07	1	0.505898	0.209991	0.958655	0.494102	9.92868e-08	0.790009	NA	NA	NA	0.6456	0.639531	1	no
TwinTrait486	categorical	ade	1.29084e-06	1.22504e-08	1.29084e-06	1	0.999998	0.999998	1	3.38789e-07	1.15179e-08	3.38789e-07	NA	NA	NA	0.065441	0.0825447	1	no
TwinTrait487	categorical	ade	1e-08	1e-08	1.08958e-08	0.99764	0.498602	0.195227	0.963815	0.501398	5.1562e-06	0.804753	NA	NA	NA	0.669591	0.63372	1	no
TwinTrait488	categorical	ade	1.44427e-07	1.05207e-08	1.44427e-07	1	0.762384	0.466506	0.999929	0.237616	4.94237e-06	0.53316	NA	NA	NA	0.115073	0.16065	1	no
TwinTrait489	categorical	ace	7.84726e-06	1.63598e-08	7.84726e-06	1	0.976373	0.565975	0.999844	0.0236195	9.99263e-09	0.434022	NA	NA	NA	0.709464	0.806119	1	no
TwinTrait49	categorical	ace	0.0488921	2.07515e-05	0.407035	0.789037	0.61485	0.493647	0.720831	0.336258	0.0454147	0.459557	NA	NA	NA	0.118909	0.241477	1	no
TwinTrait490	categorical	ade	1.50432e-11	1.50432e-11	1.95548e-07	0.999408	0.753909	0.455327	0.999739	0.246091	2.21564e-10	0.544432	NA	NA	NA	0.646407	0.370421	1	no
TwinTrait491	categorical	ade	0.174802	4.38049e-07	0.496489	0.559432	0.59216	0.467244	0.73431	0.233039	6.01713e-07	0.532282	NA	NA	NA	0.108885	0.0566154	1	no
TwinTrait492	categorical	ace	5.32014e-11	5.32014e-11	6.81311e-08	1	0.779366	0.688758	0.871713	0.220634	0.0516468	0.309784	NA	NA	NA	0.843805	0.30521	1	no
TwinTrait493	categorical	ace	0.0670662	0.000171134	0.390548	0.697722	0.712988	0.59377	0.816733	0.219945	1.6992e-08	0.350363	NA	NA	NA	0.462055	0.563001	1	no
TwinTrait495	categorical	ace	0.318739	1.54955e-08	0.93779	0.623297	0.284075	0.0597319	0.745825	0.397186	0.000233101	0.869466	NA	NA	NA	0.84162	0.749774	1	no
TwinTrait496	categorical	ace	9.62397e-10	9.62397e-10	1.95291e-08	1	0.924115	0.83681	1	0.0758846	3.58676e-07	0.16249	NA	NA	NA	0.698878	0.669225	1	no
TwinTrait497	categorical	ade	9.67819e-12	9.67819e-12	5.11151e-06	1	0.725666	0.32722	1	0.274334	9.55441e-12	0.672781	NA	NA	NA	0.0559094	0.0643265	1	no
TwinTrait498	categorical	ade	3.21799e-07	1.01929e-08	3.21799e-07	0.998618	0.878543	0.409643	0.999988	0.121457	0.000443092	0.590364	NA	NA	NA	0.727688	0.787173	1	no
TwinTrait499	categorical	ace	0.32253	4.07094e-07	0.466286	0.0901822	0.651269	0.533714	0.790248	0.026201	9.72165e-06	0.307016	NA	NA	NA	0.961207	0.539115	1	no
TwinTrait5	categorical	ade	2.80719e-07	2.12798e-12	0.755589	1	1	0.179379	1	1.20725e-08	4.90123e-12	4.81565e-07	NA	NA	NA	0.220949	0.178676	1	no
TwinTrait50	categorical	ace	0.39673	5.89521e-08	0.600266	0.18117	0.60327	0.399576	0.845911	1.40579e-09	1.40579e-09	2.27181e-08	NA	NA	NA	0.249392	0.0967254	1	no
TwinTrait500	categorical	ace	0.0917797	0.000303478	0.403028	0.564705	0.670076	0.571731	0.767298	0.238144	3.56079e-08	0.383041	NA	NA	NA	0.0451909	0.0323933	1	no
TwinTrait503	categorical	ade	6.06523e-10	6.06523e-10	1.12408e-08	1	0.270858	0.0287814	1	0.729142	3.62331e-06	0.970844	NA	NA	NA	0.903676	0.645639	1	no
TwinTrait505	categorical	ade	0.421226	8.80986e-07	0.610778	0.133292	0.479487	0.375175	0.596535	0.099287	1.63228e-07	0.602339	NA	NA	NA	0.510935	0.771304	1	no
TwinTrait506	categorical	ade	1.4179e-10	1.4179e-10	1.37517e-08	1	0.758992	0.325637	0.999861	0.241008	1e-08	0.674363	NA	NA	NA	0.340419	0.205671	1	no
TwinTrait507	categorical	ace	0.266259	2.20981e-09	0.63607	0.329031	0.504574	0.360835	0.675013	0.229167	4.80315e-08	0.552357	NA	NA	NA	0.931012	0.823458	1	no
TwinTrait508	categorical	ace	1e-08	1e-08	2.63907e-08	0.998588	0.909495	0.736842	0.999992	0.0905053	1.71168e-06	0.256194	NA	NA	NA	0.035428	0.00197873	1	no
TwinTrait509	categorical	ade	0.170824	1.79202e-06	0.829579	0.841467	0.327482	0.154703	0.618711	0.501693	2.80716e-06	0.845284	NA	NA	NA	0.804015	0.955741	1	no
TwinTrait51	categorical	ace	0.237377	0.000109849	0.405001	0.363372	0.762623	0.594636	0.9486	4.7294e-08	1.01621e-08	4.7294e-08	NA	NA	NA	0.447315	0.11893	1	no
TwinTrait510	categorical	ade	1.0142e-08	1.0142e-08	2.39415e-08	1	1	1	1	1.01182e-08	1.01182e-08	2.34915e-08	NA	NA	NA	0.122421	0.0685317	1	no
TwinTrait511	categorical	ade	1e-08	1e-08	2.10232e-08	1	1	1	1	3.714e-08	1.93771e-08	3.714e-08	NA	NA	NA	0.0282735	0.0306709	1	no
TwinTrait512	categorical	ade	3.58221e-08	1.09237e-08	3.58221e-08	1	0.920165	0.696702	0.998134	0.0798348	0.00184391	0.303269	NA	NA	NA	0.291607	0.4731	1	no
TwinTrait514	categorical	ace	0.120097	0.000147224	0.378907	0.46509	0.72721	0.618686	0.834397	0.152693	7.50983e-05	0.31514	NA	NA	NA	0.875846	0.7195	1	no
TwinTrait515	categorical	ace	2.84532e-10	2.84532e-10	1.07217e-08	1	0.787391	0.55202	0.996151	0.212609	0.002252	0.408973	NA	NA	NA	0.0881155	0.0517743	1	no
TwinTrait516	categorical	ade	0.323835	5.12448e-09	0.450404	0.215515	0.64466	0.539705	0.752359	0.031505	9.89414e-09	0.449038	NA	NA	NA	0.86912	0.761341	1	no
TwinTrait517	categorical	ace	1.23831e-07	3.79261e-08	1.23831e-07	1	0.550018	0.230156	0.962769	0.449982	2.98573e-10	0.746177	NA	NA	NA	0.999335	0.942486	1	no
TwinTrait518	categorical	ace	0.308406	1.65541e-13	0.516348	0.0553052	0.583152	0.483497	0.695218	0.108442	9.87362e-08	0.358987	NA	NA	NA	0.673964	0.692739	1	no
TwinTrait519	categorical	ace	0.0560617	1.22449e-06	0.38405	0.756903	0.735387	0.606357	0.840119	0.208551	9.14231e-07	0.332907	NA	NA	NA	0.692245	0.229377	1	no
TwinTrait52	categorical	ace	0.296081	0.000830806	0.455582	0.0757914	0.649584	0.544419	0.767996	0.0543354	1.31589e-08	0.308697	NA	NA	NA	0.00341788	0.0193701	1	no
TwinTrait520	categorical	ade	1.4142e-07	3.78926e-11	0.000266656	1	1	0.999831	1	2.41193e-08	1.25047e-12	0.000124527	NA	NA	NA	0.0815124	0.0659931	1	no
TwinTrait522	categorical	ace	0.0868537	4.54937e-07	0.377771	0.597843	0.723111	0.613799	0.825222	0.190035	8.07678e-07	0.331496	NA	NA	NA	0.712159	0.904404	1	no
TwinTrait523	categorical	ace	0.224387	4.15811e-06	0.445948	0.176965	0.66033	0.553794	0.777514	0.115282	0.000351925	0.342175	NA	NA	NA	0.262086	0.264202	1	no
TwinTrait524	categorical	ade	0.290507	0.000370682	0.435734	0.255561	0.658552	0.551325	0.768912	0.050941	1.86231e-05	0.440275	NA	NA	NA	0.850049	0.897964	1	no
TwinTrait527	categorical	ade	0.00817454	5.96054e-05	0.387966	0.979932	0.697418	0.569562	0.839021	0.294408	0.000251758	0.430438	NA	NA	NA	0.340564	0.556512	1	no
TwinTrait528	categorical	ade	0.233108	1.53912e-06	0.36868	0.37233	0.731395	0.62448	0.845107	0.0354967	0.00028281	0.379669	NA	NA	NA	0.632826	0.229894	1	no
TwinTrait53	categorical	ade	1.01304e-10	1.01304e-10	2.15067e-08	1	0.947515	0.741091	0.999706	0.0524852	2.83908e-09	0.258689	NA	NA	NA	0.129821	0.310194	1	no
TwinTrait530	categorical	ade	7.77085e-10	7.77085e-10	2.2714e-07	1	1	1	1	1.9845e-08	1.9845e-08	1.38302e-07	NA	NA	NA	0.463481	0.429756	1	no
TwinTrait532	categorical	ade	1.16231e-10	1.16231e-10	1.70416e-07	0.999037	1	0.151328	1	1.36319e-10	1.36319e-10	1.56355e-07	NA	NA	NA	0.729344	0.46098	1	no
TwinTrait534	categorical	ade	1.0009e-08	1.0009e-08	1.22033e-08	0.998728	1	1	1	8.763e-08	1.15353e-08	8.763e-08	NA	NA	NA	0.662804	0.896428	1	no
TwinTrait535	categorical	ade	0.0888671	2.14955e-08	0.617965	0.8956	0.620648	0.3337	0.987526	0.290485	0.00557355	0.666301	NA	NA	NA	0.445047	0.306537	1	no
TwinTrait536	categorical	ace	0.257719	7.26773e-09	0.560213	0.103268	0.51587	0.416942	0.629944	0.226411	2.63989e-12	0.460403	NA	NA	NA	0.856955	0.911485	1	no
TwinTrait537	categorical	ace	0.399934	9.07909e-08	0.57988	0.152203	0.600066	0.420168	0.818006	7.57586e-13	7.57586e-13	7.85497e-08	NA	NA	NA	0.395892	0.681163	1	no
TwinTrait538	categorical	ade	1.46624e-08	1.16139e-08	1.46624e-08	1	0.711656	0.371898	0.999969	0.288344	5.56361e-12	0.628103	NA	NA	NA	0.562813	0.448751	1	no
TwinTrait539	categorical	ace	2.12134e-05	1.67446e-08	2.12134e-05	1	0.781296	0.267628	0.999999	0.218683	2.12268e-05	0.610044	NA	NA	NA	0.149227	0.167811	1	no
TwinTrait54	categorical	ace	1e-08	1e-08	1.79082e-08	1	0.796797	0.698762	0.883906	0.203203	7.55117e-08	0.287404	NA	NA	NA	0.343332	0.552135	1	no
TwinTrait540	categorical	ace	0.215729	3.21852e-09	0.443297	0.276152	0.6839	0.556338	0.821188	0.100371	6.65193e-06	0.341472	NA	NA	NA	0.570854	0.512097	1	no
TwinTrait541	categorical	ade	5.45033e-08	5.45033e-08	9.09661e-08	1	0.852487	0.707563	1	0.147513	3.85276e-07	0.292353	NA	NA	NA	0.580348	0.730929	1	no
TwinTrait543	categorical	ace	1.04963e-10	1.04963e-10	1.41354e-08	0.999099	0.818676	0.627303	1	0.181324	0.000354908	0.372467	NA	NA	NA	0.552345	0.163669	1	no
TwinTrait544	categorical	ace	1e-08	1e-08	1.37216e-08	1	0.905231	0.795826	0.999684	0.0947689	0.000202128	0.204152	NA	NA	NA	0.74105	0.436138	1	no
TwinTrait545	categorical	ade	2.26049e-10	2.26049e-10	3.31028e-06	0.999834	1	0.999995	1	2.92947e-11	2.92947e-11	3.68573e-06	NA	NA	NA	0.151377	0.284978	1	no
TwinTrait546	categorical	ace	0.0590671	8.13362e-05	0.272707	0.819749	0.897171	0.727293	0.999996	0.0437623	1.14866e-06	0.209605	NA	NA	NA	0.156863	0.324537	1	no
TwinTrait548	categorical	ace	4.1858e-11	4.1858e-11	1.12348e-06	1	0.678456	0.477843	0.897592	0.321544	1.10267e-05	0.516731	NA	NA	NA	0.542151	0.333548	1	no
TwinTrait549	categorical	ade	5.45468e-07	1.7622e-08	5.45468e-07	0.998599	0.999998	0.999998	1	1.21623e-06	1.77225e-08	1.21623e-06	NA	NA	NA	0.690632	0.574984	1	no
TwinTrait55	categorical	ace	0.27241	1.78641e-05	0.654863	0.330773	0.50677	0.342746	0.703711	0.22082	1.81575e-05	0.54072	NA	NA	NA	0.839752	0.937766	1	no
TwinTrait550	categorical	ace	4.1595e-08	1.48294e-08	4.1595e-08	1	1	1	1	1.46278e-08	1.2078e-08	1.46278e-08	NA	NA	NA	0.490862	0.480554	1	no
TwinTrait551	categorical	ade	1.30503e-06	1.5368e-08	1.30503e-06	0.999214	0.999999	0.999999	1	1.39251e-08	1.39251e-08	1.66506e-08	NA	NA	NA	0.336819	0.301357	1	no
TwinTrait552	categorical	ade	8.03802e-07	1e-08	8.03802e-07	0.998986	0.100944	0.00461114	0.747517	0.899055	7.91653e-07	0.995427	NA	NA	NA	0.331512	0.0663113	1	no
TwinTrait553	categorical	ade	1.00413e-08	1.00413e-08	7.00395e-08	1	1	1	1	1.00345e-08	1.00345e-08	6.35559e-08	NA	NA	NA	0.278176	0.350266	1	no
TwinTrait555	categorical	ace	0.254843	3.11075e-08	0.876296	0.751233	0.449496	0.12362	0.962465	0.295661	3.1771e-07	0.794674	NA	NA	NA	0.173529	0.298792	1	no
TwinTrait556	categorical	ade	1.16482e-07	1.45587e-08	1.16482e-07	1	0.857095	0.424151	0.999916	0.142904	1.68621e-06	0.575849	NA	NA	NA	0.53444	0.179236	1	no
TwinTrait557	categorical	ade	1.51335e-07	2.41256e-08	1.51335e-07	1	1	1	1	3.35206e-11	3.35206e-11	2.47836e-08	NA	NA	NA	0.858938	0.734673	1	no
TwinTrait558	categorical	ade	1.63986e-12	1.63986e-12	4.80743e-07	0.999354	1	0.999997	1	1.8372e-12	1.8372e-12	2.93592e-07	NA	NA	NA	0.863065	0.74663	1	no
TwinTrait559	categorical	ade	1.51642e-08	1.0833e-08	1.51642e-08	1	0.982227	0.775856	0.999691	0.0177732	1.95317e-06	0.224142	NA	NA	NA	0.548568	0.231329	1	no
TwinTrait56	categorical	ace	6.18941e-10	6.18941e-10	3.13833e-06	1	0.790485	0.535721	0.999667	0.209515	6.1254e-10	0.425884	NA	NA	NA	0.264705	0.332306	1	no
TwinTrait560	categorical	ace	1e-08	1e-08	2.32519e-08	1	1	1	1	3.00816e-09	3.00816e-09	2.62846e-08	NA	NA	NA	0.363372	0.161441	1	no
TwinTrait561	categorical	ace	7.33716e-12	7.33716e-12	7.18602e-05	1	0.781886	0.479126	1	0.218114	9.73538e-05	0.475704	NA	NA	NA	0.10982	0.206635	1	no
TwinTrait562	categorical	ade	0.437202	3.03618e-05	0.607572	0.247155	0.51289	0.383872	0.658065	0.0499082	3.44924e-06	0.602909	NA	NA	NA	0.177379	0.416232	1	no
TwinTrait563	categorical	ace	9.99998e-09	9.99998e-09	1.40926e-08	0.998914	0.511996	0.308539	0.767296	0.488004	0.0246088	0.690754	NA	NA	NA	0.775526	0.351226	1	no
TwinTrait564	categorical	ace	0.225633	7.77381e-06	0.532927	0.19696	0.563336	0.456005	0.685268	0.211031	5.24129e-07	0.447036	NA	NA	NA	0.737899	0.191684	1	no
TwinTrait565	categorical	ace	1e-08	1e-08	1.47752e-08	0.99968	0.628437	0.514732	0.736433	0.371563	0.124713	0.471733	NA	NA	NA	0.545087	0.125049	1	no
TwinTrait566	categorical	ace	0.0217876	0.000138332	0.370739	0.925931	0.778897	0.627491	0.900397	0.199315	0.000305524	0.328134	NA	NA	NA	0.299631	0.278405	1	no
TwinTrait568	categorical	ade	4.59791e-11	4.59791e-11	1.90648e-07	0.999216	0.531023	0.147385	0.999989	0.468977	1.8934e-10	0.852383	NA	NA	NA	0.960642	0.980264	1	no
TwinTrait569	categorical	ade	7.71563e-07	1.19153e-08	7.71563e-07	1	0.999999	0.999999	1	8.41076e-11	8.41076e-11	1.20946e-08	NA	NA	NA	0.665161	0.695205	1	no
TwinTrait57	categorical	ace	0.27146	1.68375e-10	0.373124	0.0733159	0.72854	0.626876	0.84524	9.25181e-12	9.25181e-12	1.09304e-06	NA	NA	NA	0.111751	0.233196	1	no
TwinTrait570	categorical	ace	1.15929e-06	2.3985e-08	1.15929e-06	0.999733	0.977677	0.79788	0.999983	0.0223216	0.000122238	0.162203	NA	NA	NA	0.112175	0.0401054	1	no
TwinTrait571	categorical	ace	1.9684e-11	1.9684e-11	0.206272	1	0.976106	0.786924	0.999991	0.0238937	3.54369e-06	0.213045	NA	NA	NA	0.0362946	0.0402285	1	no
TwinTrait573	categorical	ace	0.139482	6.86248e-08	0.681873	0.724536	0.521657	0.312825	0.754131	0.338861	4.36118e-06	0.624064	NA	NA	NA	0.67182	0.239931	1	no
TwinTrait574	categorical	ace	0.0596642	6.84837e-07	0.267976	0.723083	0.84244	0.732272	0.93843	0.0978959	1.6263e-06	0.223642	NA	NA	NA	0.400414	0.541215	1	no
TwinTrait575	categorical	ade	0.0296852	0.000481397	0.29325	0.947441	0.878283	0.683524	0.999998	0.0920322	8.27225e-06	0.316474	NA	NA	NA	0.282932	0.0951988	1	no
TwinTrait576	categorical	ade	3.85094e-08	1.13392e-08	3.85094e-08	0.998815	1	1	1	4.05773e-07	1.09533e-08	4.05773e-07	NA	NA	NA	0.231065	0.38676	1	no
TwinTrait577	categorical	ade	1.01357e-11	1.01357e-11	1.10265e-08	1	0.659247	0.399047	0.964794	0.340753	3.2144e-08	0.600983	NA	NA	NA	0.237267	0.287471	1	no
TwinTrait578	categorical	ade	0.0550739	3.91663e-07	0.737586	0.962055	0.610521	0.231477	0.999991	0.334405	2.2199e-06	0.768524	NA	NA	NA	0.00443138	0.0173827	1	no
TwinTrait579	categorical	ade	0.268653	5.93394e-08	0.503865	0.282578	0.571023	0.47442	0.679237	0.160324	0.000290778	0.518606	NA	NA	NA	0.387217	0.614573	1	no
TwinTrait580	categorical	ade	6.63742e-08	1.51975e-08	6.63742e-08	0.998571	1	1	1	6.26242e-08	1.35514e-08	6.26242e-08	NA	NA	NA	0.647769	0.726401	1	no
TwinTrait581	categorical	ace	0.68218	0.0275111	0.941241	0.326536	0.31782	0.0584596	0.976322	6.1032e-09	6.1032e-09	7.70366e-06	NA	NA	NA	0.0509609	0.0830933	1	no
TwinTrait582	categorical	ace	1.01263e-07	1.05766e-08	1.01263e-07	1	0.644796	0.356862	0.954454	0.355204	8.24624e-07	0.612298	NA	NA	NA	0.0773364	0.160421	1	no
TwinTrait583	categorical	ace	4.91946e-08	1.32768e-08	4.91946e-08	0.999095	0.938638	0.81059	0.999627	0.0613618	0.00037442	0.167835	NA	NA	NA	0.367951	0.30755	1	no
TwinTrait584	categorical	ace	0.214008	4.8551e-08	0.357005	0.21162	0.74928	0.642995	0.86723	0.0367124	0.00348775	0.262888	NA	NA	NA	0.93949	0.865307	1	no
TwinTrait585	categorical	ace	4.32802e-07	1.25184e-08	4.32802e-07	1	0.96433	0.871149	0.999985	0.0356698	5.35599e-05	0.122253	NA	NA	NA	0.486568	0.224593	1	no
TwinTrait586	categorical	ace	1.85455e-07	1.44e-08	1.85455e-07	1	0.774705	0.672271	0.866879	0.225295	0.00516916	0.314279	NA	NA	NA	0.508474	0.602218	1	no
TwinTrait587	categorical	ade	1.1051e-08	1.1051e-08	1.156e-08	1	1	1	1	1.05827e-08	1.05827e-08	1.12512e-08	NA	NA	NA	0.419521	0.573831	1	no
TwinTrait588	categorical	ace	0.344014	9.39965e-07	0.591867	0.43586	0.645883	0.408134	0.934217	0.0101025	1.14719e-05	0.461427	NA	NA	NA	0.137521	0.198406	1	no
TwinTrait589	categorical	ade	3.98925e-07	3.43202e-08	3.98925e-07	1	0.999999	0.999999	1	1.5663e-07	3.21278e-08	1.5663e-07	NA	NA	NA	0.40167	0.543101	1	no
TwinTrait59	categorical	ace	1.2311e-09	1.2311e-09	1.43087e-08	1	0.823349	0.74025	0.908716	0.176651	0.0406401	0.259679	NA	NA	NA	0.917922	0.965135	1	no
TwinTrait590	categorical	ade	1.31367e-09	1.31367e-09	1.92309e-08	1	0.526199	0.155786	0.998735	0.473801	0.000623903	0.844214	NA	NA	NA	0.0242748	0.0215011	1	no
TwinTrait591	categorical	ade	5.36539e-09	5.36539e-09	1.11323e-08	1	0.953206	0.770996	0.99963	0.0467938	1.10165e-08	0.228944	NA	NA	NA	0.306243	0.0977008	1	no
TwinTrait592	categorical	ade	2.385e-08	6.05199e-09	4.72069e-07	0.996681	0.638984	0.168595	1	0.361016	8.48455e-09	0.831261	NA	NA	NA	0.281212	0.537059	1	no
TwinTrait593	categorical	ade	1e-08	1e-08	1.014e-08	1	0.80171	0.703148	0.909296	0.19829	1.18413e-08	0.299124	NA	NA	NA	0.727567	0.739831	1	no
TwinTrait595	categorical	ade	1.06877e-08	1.06877e-08	2.10242e-08	1	1	1	1	1.96562e-07	1.66777e-08	1.96562e-07	NA	NA	NA	0.390696	0.525187	1	no
TwinTrait596	categorical	ace	0.156987	1.27613e-06	0.34877	0.356793	0.761411	0.651229	0.874576	0.0816018	1.25104e-06	0.273587	NA	NA	NA	0.822891	0.923648	1	no
TwinTrait597	categorical	ade	3.49758e-08	1.07812e-11	0.798749	0.998517	1	0.164581	1	1.60969e-08	1.00719e-11	0.835419	NA	NA	NA	0.41326	0.216752	1	no
TwinTrait598	categorical	ade	5.86773e-08	1.02551e-08	5.86773e-08	1	0.999996	0.999996	1	3.63843e-06	1.02593e-08	3.63843e-06	NA	NA	NA	0.602569	0.49604	1	no
TwinTrait6	categorical	ace	0.0724763	3.21947e-06	0.318651	0.647497	0.779492	0.681306	0.872561	0.148032	7.25083e-08	0.2785	NA	NA	NA	0.626506	0.640665	1	no
TwinTrait60	categorical	ace	1e-08	1e-08	2.58799e-07	1	0.647618	0.22864	0.99997	0.352382	9.42084e-07	0.770768	NA	NA	NA	0.191993	0.160593	1	no
TwinTrait600	categorical	ade	5.66605e-07	1.35402e-08	5.66605e-07	1	0.999999	0.999999	1	2.30003e-10	2.30003e-10	1.23821e-08	NA	NA	NA	0.947298	0.964739	1	no
TwinTrait601	categorical	ade	4.77061e-09	4.77061e-09	9.11935e-08	0.999399	0.619774	0.520203	0.729088	0.380226	0.148369	0.4797	NA	NA	NA	0.718075	0.0561112	1	no
TwinTrait602	categorical	ace	0.168233	4.78719e-07	0.467515	0.605186	0.745843	0.532486	0.949212	0.0859234	1.2705e-05	0.350452	NA	NA	NA	0.390577	0.378847	1	no
TwinTrait603	categorical	ace	3.25144e-07	1.17882e-07	3.29284e-07	1	0.947066	0.64802	0.994407	0.0529338	9.84447e-09	0.304328	NA	NA	NA	0.0703136	0.103272	1	no
TwinTrait604	categorical	ace	2.43222e-11	2.43222e-11	1.02031e-08	0.9994	0.891868	0.745715	1	0.108132	6.16191e-05	0.216575	NA	NA	NA	0.452409	0.555005	1	no
TwinTrait605	categorical	ade	1.8901e-09	1.8901e-09	1.45543e-08	1	1	1	1	2.39929e-09	2.39929e-09	1.37864e-08	NA	NA	NA	0.880514	0.901234	1	no
TwinTrait606	categorical	ade	1.12468e-08	1.11977e-08	1.12947e-08	1	0.898015	0.590964	0.999973	0.101985	4.23968e-07	0.409036	NA	NA	NA	0.395139	0.606302	1	no
TwinTrait607	categorical	ade	1e-08	1e-08	3.84385e-08	1	0.270982	0.0494756	0.931658	0.729018	1.88134e-07	0.950517	NA	NA	NA	0.773922	0.35759	1	no
TwinTrait608	categorical	ade	0.0336319	0.000156067	0.635754	0.96559	0.558656	0.334692	0.837853	0.407712	2.78503e-08	0.665308	NA	NA	NA	0.582977	0.14695	1	no
TwinTrait609	categorical	ace	0.24499	1.61556e-08	0.445171	0.112446	0.650808	0.554709	0.756233	0.104202	1.9334e-14	0.335443	NA	NA	NA	0.782467	0.668853	1	no
TwinTrait61	categorical	ace	0.128018	1.01679e-05	0.33061	0.451846	0.780168	0.669389	0.889449	0.091814	2.7723e-13	0.265132	NA	NA	NA	0.812984	0.90627	1	no
TwinTrait611	categorical	ade	0.00738131	9.87103e-09	0.370865	0.977593	0.689859	0.577591	0.814924	0.302759	6.46055e-06	0.422409	NA	NA	NA	0.294967	0.504616	1	no
TwinTrait612	categorical	ace	0.263876	1.38682e-05	0.390209	0.131285	0.718649	0.609791	0.845585	0.0174744	3.18515e-05	0.264542	NA	NA	NA	0.911072	0.870916	1	no
TwinTrait613	categorical	ace	1.65127e-06	1.00789e-08	1.65127e-06	0.998829	0.859867	0.716921	0.963257	0.140131	0.036721	0.241383	NA	NA	NA	0.831691	0.912135	1	no
TwinTrait614	categorical	ace	1.13474e-07	1.26237e-08	1.13474e-07	1	0.817041	0.720896	0.901186	0.182959	7.25334e-05	0.26468	NA	NA	NA	0.428001	0.48549	1	no
TwinTrait615	categorical	ace	8.62572e-12	8.62572e-12	1.32943e-08	1	0.835727	0.686445	0.975947	0.164273	1.30081e-07	0.300244	NA	NA	NA	0.315143	0.403917	1	no
TwinTrait617	categorical	ace	0.198151	0.00031175	0.476809	0.305105	0.640341	0.521504	0.769221	0.161509	0.000249149	0.394085	NA	NA	NA	0.399037	0.488634	1	no
TwinTrait618	categorical	ace	1e-08	9.3405e-09	2.31928e-06	0.997594	0.341872	0.0104528	1	0.658128	1.22843e-11	0.962411	NA	NA	NA	0.766693	0.734721	1	no
TwinTrait619	categorical	ade	1.74484e-07	2.16517e-08	1.74484e-07	0.998263	0.999999	0.999999	1	8.39699e-07	2.13597e-08	8.39699e-07	NA	NA	NA	0.766825	0.703187	1	no
TwinTrait620	categorical	ade	6.7288e-08	2.53829e-08	7.9956e-08	1	1	1	1	5.23268e-09	5.23268e-09	7.58671e-08	NA	NA	NA	0.170697	0.313502	1	no
TwinTrait621	categorical	ace	2.28528e-09	2.28528e-09	9.95254e-08	1	0.402633	0.130063	0.894277	0.597367	4.72635e-06	0.869919	NA	NA	NA	0.536904	0.274428	1	no
TwinTrait622	categorical	ade	9.99992e-09	9.99992e-09	1.47699e-08	0.99833	1	1	1	9.99992e-09	9.99992e-09	1.42223e-08	NA	NA	NA	0.144666	0.0916119	1	no
TwinTrait623	categorical	ade	3.12024e-10	3.12024e-10	2.91956e-08	0.997854	1	1	1	1e-08	1.03508e-09	2.35671e-08	NA	NA	NA	0.209198	0.224629	1	no
TwinTrait624	categorical	ade	1.15794e-08	1e-08	1.15794e-08	1	1	0.999998	1	5.12889e-10	5.12889e-10	1.00302e-08	NA	NA	NA	0.785237	0.758491	1	no
TwinTrait625	categorical	ade	0.151424	0.000398272	0.400756	0.550783	0.678995	0.57138	0.795734	0.169582	0.000333331	0.428163	NA	NA	NA	0.0184585	0.00611511	1	no
TwinTrait626	categorical	ade	0.113668	9.90524e-05	0.384399	0.755993	0.752456	0.586188	0.924162	0.133876	7.93026e-09	0.413814	NA	NA	NA	0.389249	0.244156	1	no
TwinTrait628	categorical	ade	2.39008e-10	2.39008e-10	4.05027e-06	1	0.408715	0.237362	0.646674	0.591285	1.49719e-07	0.762656	NA	NA	NA	0.548752	0.528161	1	no
TwinTrait629	categorical	ace	9.07743e-09	9.07743e-09	3.13194e-08	1	0.612316	0.215776	0.999635	0.387684	1.89663e-09	0.757433	NA	NA	NA	0.345952	0.397318	1	no
TwinTrait630	categorical	ace	1.57875e-10	1.57875e-10	3.59382e-08	0.999295	0.875889	0.777045	0.962371	0.124111	7.52397e-07	0.208924	NA	NA	NA	0.537371	0.465222	1	no
TwinTrait631	categorical	ace	5.20882e-09	5.20882e-09	1.69257e-06	0.998789	0.603902	0.330562	0.908357	0.396098	7.12886e-08	0.64133	NA	NA	NA	0.294739	0.457678	1	no
TwinTrait632	categorical	ace	0.256417	3.69451e-05	0.361272	0.0644457	0.743583	0.638665	0.855694	1.03219e-08	1.03219e-08	1.81422e-08	NA	NA	NA	0.454335	0.350157	1	no
TwinTrait633	categorical	ace	1.15891e-11	1.15891e-11	1.55495e-08	1	0.781168	0.597142	0.967935	0.218832	8.49785e-07	0.395223	NA	NA	NA	0.404562	0.416731	1	no
TwinTrait634	categorical	ade	1.33861e-06	9.99991e-09	1.33861e-06	0.999124	0.564533	0.430079	0.718693	0.435465	4.86722e-06	0.569922	NA	NA	NA	0.879641	0.954787	1	no
TwinTrait636	categorical	ace	0.116657	4.70674e-08	0.373349	0.623108	0.787391	0.626651	0.933456	0.0959522	1.04626e-05	0.291768	NA	NA	NA	0.949886	0.971282	1	no
TwinTrait638	categorical	ade	1.0843e-08	1.06056e-08	1.0843e-08	0.999406	0.824589	0.651972	0.999811	0.175411	5.55611e-06	0.348013	NA	NA	NA	0.0344362	0.0335635	1	no
TwinTrait639	categorical	ace	0.273067	0.000175878	0.452483	0.294274	0.68685	0.547517	0.842266	0.0400829	3.59968e-05	0.364407	NA	NA	NA	0.980313	0.500432	1	no
TwinTrait64	categorical	ace	0.186112	1.8023e-07	0.42554	0.26121	0.679359	0.573501	0.792892	0.134529	1.62092e-05	0.341374	NA	NA	NA	0.706003	0.777198	1	no
TwinTrait640	categorical	ace	1e-08	1e-08	7.30118e-07	1	1	0.999999	1	2.82686e-09	2.82686e-09	6.34074e-07	NA	NA	NA	0.531343	0.599139	1	no
TwinTrait642	categorical	ace	0.23082	6.34909e-05	0.440697	0.501543	0.75031	0.559304	0.955208	0.0188696	0.00890194	0.352429	NA	NA	NA	0.0967778	0.183538	1	no
TwinTrait643	categorical	ace	1e-08	1e-08	2.15197e-07	1	1	0.999999	1	7.41868e-11	7.41868e-11	3.59736e-07	NA	NA	NA	0.604664	0.453883	1	no
TwinTrait644	categorical	ade	2.24873e-10	2.24873e-10	0.198491	1	0.994213	0.756338	0.999993	0.00578737	7.45536e-08	0.243619	NA	NA	NA	0.454576	0.58473	1	no
TwinTrait645	categorical	ade	1.2894e-08	1.00731e-08	8.17387e-08	1	1	1	1	1e-08	1e-08	8.11882e-08	NA	NA	NA	0.0416675	0.0728303	1	no
TwinTrait646	categorical	ade	1.25627e-08	1.25627e-08	1.31948e-08	0.999572	1	1	1	3.00268e-08	1.23874e-08	3.00268e-08	NA	NA	NA	0.549373	0.361133	1	no
TwinTrait647	categorical	ade	6.56875e-08	4.76356e-08	6.56875e-08	1	1	1	1	9.4113e-10	9.4113e-10	5.002e-08	NA	NA	NA	0.514033	0.76189	1	no
TwinTrait649	categorical	ade	1.00094e-08	1.00094e-08	1.04342e-08	0.998781	0.763754	0.610324	0.927347	0.236246	8.20804e-07	0.389676	NA	NA	NA	0.014851	0.0365836	1	no
TwinTrait65	categorical	ade	1.00017e-06	2.5327e-08	1.00017e-06	1	0.293012	0.0430779	0.999992	0.706987	3.21079e-08	0.956922	NA	NA	NA	0.441148	0.452788	1	no
TwinTrait651	categorical	ade	0.173409	1.33151e-06	0.617481	0.695624	0.502679	0.347228	0.695196	0.323912	0.000110688	0.652689	NA	NA	NA	0.7051	0.858072	1	no
TwinTrait652	categorical	ace	9.99998e-09	9.99998e-09	1.28104e-08	0.997561	0.69272	0.507065	0.890843	0.30728	1.80942e-05	0.487891	NA	NA	NA	0.946689	0.890805	1	no
TwinTrait653	categorical	ace	2.30427e-10	2.30427e-10	5.02544e-08	1	0.732204	0.525593	0.940664	0.267796	0.0590648	0.459669	NA	NA	NA	0.818351	0.588105	1	no
TwinTrait655	categorical	ade	0.0356081	8.15437e-07	0.370434	0.96082	0.964351	0.59954	0.999999	4.04036e-05	1.00004e-08	4.04036e-05	NA	NA	NA	0.652121	0.542181	1	no
TwinTrait656	categorical	ace	1.16106e-07	1.10297e-08	1.16106e-07	0.998326	0.679255	0.495754	0.868189	0.320745	0.000383074	0.492489	NA	NA	NA	0.935014	0.702779	1	no
TwinTrait657	categorical	ade	2.61829e-09	2.61829e-09	1.46088e-07	0.999841	1	1	1	5.73995e-11	5.73995e-11	1.38332e-07	NA	NA	NA	0.178274	0.1057	1	no
TwinTrait658	categorical	ace	0.00532561	9.99081e-09	0.337586	0.971839	0.663768	0.559116	0.747425	0.330907	0.0518759	0.414975	NA	NA	NA	0.462658	0.272834	1	no
TwinTrait659	categorical	ade	0.0543856	9.07068e-05	0.494215	0.930495	0.715861	0.471305	0.988399	0.229753	7.89315e-07	0.528696	NA	NA	NA	0.807696	0.906786	1	no
TwinTrait66	categorical	ace	4.38094e-09	4.38094e-09	2.05236e-08	0.999152	0.818534	0.717277	0.902403	0.181466	8.307e-08	0.262887	NA	NA	NA	0.470995	0.551614	1	no
TwinTrait660	categorical	ace	1e-08	1e-08	1.53063e-08	1	0.461357	0.21456	0.820805	0.538643	0.17894	0.785225	NA	NA	NA	0.633871	0.563142	1	no
TwinTrait661	categorical	ade	5.15429e-13	5.15429e-13	1.08895e-08	1	0.695047	0.563998	0.837984	0.304953	4.36997e-07	0.436003	NA	NA	NA	0.0651728	0.193591	1	no
TwinTrait662	categorical	ace	0.254145	9.72467e-05	0.429731	0.12198	0.667543	0.570268	0.773236	0.0783126	0.000301731	0.327616	NA	NA	NA	0.257058	0.0585122	1	no
TwinTrait663	categorical	ace	0.274836	1.86006e-08	0.628302	0.231784	0.49776	0.365564	0.655913	0.227404	5.85695e-08	0.527576	NA	NA	NA	0.360073	0.510882	1	no
TwinTrait664	categorical	ade	1e-08	1e-08	1.06097e-08	1	1	1	1	1e-08	1e-08	1.04915e-08	NA	NA	NA	0.744855	0.78658	1	no
TwinTrait665	categorical	ade	1.7096e-10	2.18052e-12	0.563072	0.999546	1	0.398546	1	2.97083e-11	5.86041e-13	0.60145	NA	NA	NA	0.118928	0.140445	1	no
TwinTrait666	categorical	ace	5.59414e-09	5.59414e-09	1.40538e-08	1	0.793578	0.682699	0.900855	0.206422	1.34076e-06	0.310047	NA	NA	NA	0.146975	0.317055	1	no
TwinTrait667	categorical	ace	0.0956369	9.88056e-05	0.457002	0.846077	0.821408	0.542999	0.999729	0.0829549	0.000553449	0.383318	NA	NA	NA	0.897751	0.926883	1	no
TwinTrait668	categorical	ade	6.81458e-11	6.81458e-11	0.421537	0.999854	1	0.554927	1	1.65646e-09	2.03764e-13	0.445072	NA	NA	NA	0.742094	0.742681	1	no
TwinTrait669	categorical	ade	2.34466e-07	4.40858e-10	2.34466e-07	1	0.885319	0.884388	0.999985	0.11468	1.41357e-05	0.115612	NA	NA	NA	0.175717	0.262647	1	no
TwinTrait67	categorical	ade	1.46166e-09	1.46166e-09	1.08244e-07	1	1	1	1	8.86309e-09	8.86309e-09	7.94755e-08	NA	NA	NA	0.550165	0.684	1	no
TwinTrait672	categorical	ace	2.16986e-09	2.16986e-09	1.99668e-08	1	0.740438	0.47304	0.995692	0.259562	4.84412e-06	0.487717	NA	NA	NA	0.601224	0.700014	1	no
TwinTrait673	categorical	ace	2.34343e-09	2.34343e-09	1.14986e-08	1	0.788013	0.528475	0.999652	0.211987	5.28832e-08	0.45449	NA	NA	NA	0.411731	0.44382	1	no
TwinTrait674	categorical	ace	0.0158587	8.14448e-05	0.442634	0.962311	0.777779	0.557366	0.948695	0.206363	9.71419e-05	0.376534	NA	NA	NA	0.226237	0.413602	1	no
TwinTrait675	categorical	ace	3.61608e-08	1.1178e-08	3.61608e-08	1	0.70843	0.363805	1	0.29157	6.32927e-08	0.600919	NA	NA	NA	0.688464	0.892592	1	no
TwinTrait677	categorical	ace	0.0318258	1.15324e-05	0.270364	0.922645	0.938976	0.729631	0.999999	0.029198	0.000294084	0.210977	NA	NA	NA	0.524338	0.762825	1	no
TwinTrait678	categorical	ace	5.53912e-12	5.53912e-12	7.02608e-08	1	0.921613	0.438574	1	0.0783869	5.1559e-11	0.495996	NA	NA	NA	0.0343653	0.0992491	1	no
TwinTrait679	categorical	ace	0.275881	2.96767e-05	0.484044	0.215926	0.654987	0.515957	0.812438	0.069132	2.79004e-05	0.358026	NA	NA	NA	0.690519	0.506345	1	no
TwinTrait680	categorical	ade	3.74745e-09	3.74745e-09	1.20483e-08	0.998463	1	1	1	1e-08	1e-08	1.19056e-08	NA	NA	NA	0.444161	0.548965	1	no
TwinTrait681	categorical	ade	4.59603e-08	1.57902e-08	4.59603e-08	0.998122	1	1	1	3.25559e-08	1.38189e-08	3.25559e-08	NA	NA	NA	0.651249	0.761627	1	no
TwinTrait682	categorical	ade	0.282722	3.59025e-06	0.424324	0.239487	0.667388	0.561832	0.775482	0.0498904	1.91834e-06	0.429063	NA	NA	NA	0.330753	0.466548	1	no
TwinTrait684	categorical	ade	1e-08	1e-08	1.15185e-08	1	0.322712	0.137345	0.649699	0.677288	2.21812e-07	0.862656	NA	NA	NA	0.683918	0.775485	1	no
TwinTrait685	categorical	ace	0.155551	2.72475e-05	0.402814	0.456262	0.736897	0.597746	0.87474	0.107551	2.73824e-06	0.315067	NA	NA	NA	0.632533	0.382155	1	no
TwinTrait686	categorical	ace	2.54807e-07	1.01986e-08	2.54807e-07	1	0.828067	0.661477	0.955639	0.171932	6.34737e-06	0.295941	NA	NA	NA	0.806037	0.89269	1	no
TwinTrait687	categorical	ace	7.11394e-11	7.11394e-11	7.55494e-08	1	0.790859	0.613961	0.931112	0.209141	0.0216022	0.34372	NA	NA	NA	0.62839	0.308092	1	no
TwinTrait688	categorical	ace	4.52258e-09	4.52258e-09	1.1915e-08	0.999229	0.576283	0.333302	0.832525	0.423717	3.10253e-06	0.636218	NA	NA	NA	0.494386	0.755699	1	no
TwinTrait689	categorical	ade	1e-08	1e-08	1.35043e-06	1	1	0.521788	1	1e-08	8.42691e-09	0.000137619	NA	NA	NA	0.0907494	0.100078	1	no
TwinTrait69	categorical	ace	0.0035323	0.00350875	0.351581	0.986674	0.726828	0.614217	0.816651	0.26964	1.19913e-07	0.357569	NA	NA	NA	0.926205	0.681741	1	no
TwinTrait690	categorical	ace	0.073062	0.000118771	0.271284	0.697445	0.856381	0.728733	0.966381	0.0705574	4.76986e-05	0.212522	NA	NA	NA	0.442948	0.386088	1	no
TwinTrait692	categorical	ade	0.094632	0.000133854	0.312867	0.815921	0.86008	0.664466	1	0.0452879	0.0388603	0.33727	NA	NA	NA	0.136646	0.30627	1	no
TwinTrait693	categorical	ace	1.77083e-08	1.14781e-08	1.77083e-08	1	0.36858	0.104825	0.750322	0.63142	5.83021e-07	0.863694	NA	NA	NA	0.434578	0.445941	1	no
TwinTrait695	categorical	ade	2.13245e-10	2.13245e-10	1.62144e-06	0.998907	1	0.999999	1	2.26948e-10	2.26948e-10	1.62557e-06	NA	NA	NA	0.581127	0.15653	1	no
TwinTrait696	categorical	ade	9.99998e-09	9.99998e-09	1.55131e-08	1	1	1	1	2.83526e-08	1.31381e-08	2.83526e-08	NA	NA	NA	0.42857	0.337483	1	no
TwinTrait697	categorical	ace	0.118492	9.37582e-09	0.503598	0.675524	0.675945	0.496325	0.846863	0.205563	1.27596e-05	0.42602	NA	NA	NA	0.570362	0.623785	1	no
TwinTrait698	categorical	ade	0.1532	6.51968e-05	0.642005	0.84061	0.571438	0.333649	0.87338	0.275361	1.85311e-05	0.666351	NA	NA	NA	0.251744	0.380128	1	no
TwinTrait699	categorical	ace	2.25882e-09	2.25882e-09	1.23446e-08	1	1	1	1	5.85575e-09	5.85575e-09	1.13958e-08	NA	NA	NA	0.00625512	0.0259124	1	no
TwinTrait70	categorical	ade	2.75947e-06	1.13404e-08	2.75947e-06	1	0.999996	0.999996	1	1.13809e-06	1.13578e-08	1.13809e-06	NA	NA	NA	0.298028	0.380779	1	no
TwinTrait700	categorical	ade	1.13563e-08	1.13563e-08	2.52676e-08	1	1	1	1	1.16068e-08	1.16068e-08	2.12125e-08	NA	NA	NA	0.129644	0.298656	1	no
TwinTrait701	categorical	ade	0.140501	1.44265e-06	0.5508	0.858748	0.773389	0.410586	1	0.0861102	2.60558e-11	0.589417	NA	NA	NA	0.893935	0.847947	1	no
TwinTrait702	categorical	ade	2.84148e-07	1.35888e-08	2.84148e-07	0.998768	1	1	1	7.97055e-08	1.33929e-08	7.97055e-08	NA	NA	NA	0.802685	0.831264	1	no
TwinTrait703	categorical	ace	2.00308e-07	1.52425e-08	2.00308e-07	1	0.977379	0.865759	0.999844	0.0226213	0.000261468	0.127865	NA	NA	NA	0.35456	0.441177	1	no
TwinTrait704	categorical	ace	1.20889e-09	1.20889e-09	0.000388687	0.999843	1	0.73341	1	2.81292e-10	2.81292e-10	0.000426631	NA	NA	NA	0.992443	0.277272	1	no
TwinTrait705	categorical	ace	0.318595	5.9405e-08	0.472878	0.0627944	0.625523	0.527121	0.734818	0.0558828	6.42383e-05	0.334233	NA	NA	NA	0.65368	0.22541	1	no
TwinTrait706	categorical	ace	0.354449	0.00929432	0.787637	0.365326	0.343966	0.165087	0.613047	0.301585	0.00211295	0.730268	NA	NA	NA	0.851846	0.79	1	no
TwinTrait707	categorical	ace	1e-08	1e-08	1.03518e-08	1	0.760252	0.646354	0.849419	0.239748	0.0038815	0.325451	NA	NA	NA	0.5396	0.38266	1	no
TwinTrait708	categorical	ade	1e-08	1e-08	0.839103	1	1	0.140519	1	1e-08	1e-08	0.859483	NA	NA	NA	0.887303	0.837153	1	no
TwinTrait709	categorical	ade	1.5234e-10	1.5234e-10	1.08137e-08	0.999802	0.768265	0.641578	0.905279	0.231735	2.59284e-05	0.358088	NA	NA	NA	0.962698	0.755668	1	no
TwinTrait711	categorical	ace	4.19304e-11	4.19304e-11	5.15786e-08	1	0.635535	0.293233	1	0.364465	6.85359e-06	0.690342	NA	NA	NA	0.838457	0.891709	1	no
TwinTrait712	categorical	ade	1.35274e-09	1.35274e-09	1.01781e-08	1	0.82787	0.688428	0.974254	0.17213	0.0268398	0.311591	NA	NA	NA	0.925427	0.963424	1	no
TwinTrait713	categorical	ace	1.00066e-08	1.00066e-08	1.29034e-08	1	0.741733	0.408286	0.999999	0.258267	6.63052e-05	0.591507	NA	NA	NA	0.237406	0.136273	1	no
TwinTrait714	categorical	ade	6.82773e-07	1.01897e-08	6.82773e-07	1	0.927896	0.694926	0.99995	0.0721035	1.47293e-06	0.305076	NA	NA	NA	0.0731887	0.120939	1	no
TwinTrait715	categorical	ade	0.285036	2.45763e-07	0.464046	0.498605	0.707557	0.518256	0.895189	0.00740731	1.73826e-05	0.480362	NA	NA	NA	0.708108	0.898164	1	no
TwinTrait716	categorical	ace	7.48654e-12	7.48654e-12	1.89283e-08	0.998969	0.667957	0.557856	0.761101	0.332043	0.0920746	0.420018	NA	NA	NA	0.429611	0.633481	1	no
TwinTrait717	categorical	ace	2.22404e-09	2.22404e-09	1.08269e-07	1	0.59956	0.33102	0.871158	0.40044	6.80368e-06	0.62468	NA	NA	NA	0.375285	0.361049	1	no
TwinTrait718	categorical	ace	9.01036e-11	9.01036e-11	1.87186e-08	0.998329	1	1	1	1.03779e-08	3.51563e-09	2.02292e-08	NA	NA	NA	0.0430002	0.0639184	1	no
TwinTrait719	categorical	ade	3.75649e-09	3.75649e-09	1.41936e-08	1	0.405873	0.219644	0.679363	0.594127	2.63727e-07	0.780313	NA	NA	NA	0.313869	0.583013	1	no
TwinTrait72	categorical	ace	0.385815	9.71457e-06	0.741302	0.486985	0.500077	0.258698	0.830239	0.114108	3.2806e-05	0.648923	NA	NA	NA	0.545642	0.567259	1	no
TwinTrait720	categorical	ace	1.09986e-10	1.09986e-10	3.10697e-07	1	0.725479	0.577777	0.878826	0.274521	0.0801129	0.417809	NA	NA	NA	0.0336446	0.0818995	1	no
TwinTrait721	categorical	ace	0.0677287	0.000488842	0.396572	0.880429	0.836252	0.603425	0.999999	0.0960196	2.84746e-05	0.350302	NA	NA	NA	0.314726	0.117054	1	no
TwinTrait722	categorical	ade	0.101711	3.21972e-07	0.359692	0.683029	0.71507	0.611505	0.826161	0.183219	0.000192443	0.388543	NA	NA	NA	0.558268	0.573452	1	no
TwinTrait723	categorical	ade	1.86279e-08	1.72149e-08	1.86279e-08	0.999661	0.84033	0.384028	0.999997	0.15967	8.47623e-08	0.615968	NA	NA	NA	0.348047	0.18673	1	no
TwinTrait724	categorical	ace	0.146165	1.43483e-05	0.339048	0.376178	0.768075	0.660953	0.87672	0.08576	5.45376e-05	0.26772	NA	NA	NA	0.322545	0.29665	1	no
TwinTrait725	categorical	ace	4.13916e-14	4.13916e-14	4.09134e-07	1	0.641803	0.216195	0.999969	0.358197	8.15612e-08	0.708689	NA	NA	NA	0.744405	0.711769	1	no
TwinTrait726	categorical	ade	0.109138	3.16077e-06	0.640512	0.919516	0.658911	0.339004	1	0.231951	0.000637602	0.660996	NA	NA	NA	0.538809	0.591849	1	no
TwinTrait727	categorical	ace	0.110266	0.000388355	0.412364	0.475104	0.624531	0.520983	0.728098	0.265203	0.0207771	0.416287	NA	NA	NA	0.503267	0.530725	1	no
TwinTrait728	categorical	ade	0.0595903	0.000170821	0.497856	0.912851	0.650329	0.474512	0.849587	0.290081	9.7901e-06	0.525488	NA	NA	NA	0.479579	0.500413	1	no
TwinTrait729	categorical	ace	1.94794e-08	1.12089e-08	1.94794e-08	1	0.687833	0.562138	0.786448	0.312167	0.0160861	0.405505	NA	NA	NA	0.774414	0.514033	1	no
TwinTrait73	categorical	ace	1.65516e-05	1.00002e-08	1.65516e-05	1	0.66601	0.554456	0.753678	0.333974	0.0592236	0.416674	NA	NA	NA	0.589871	0.553634	1	no
TwinTrait731	categorical	ace	2.80872e-05	1.00003e-08	2.80872e-05	1	0.677501	0.435238	0.882445	0.322471	7.29535e-08	0.506483	NA	NA	NA	0.834965	0.915395	1	no
TwinTrait732	categorical	ade	2.56206e-08	1.88294e-09	5.47606e-08	1	0.259131	0.0472074	0.887705	0.740869	4.60082e-07	0.952793	NA	NA	NA	0.613434	0.305385	1	no
TwinTrait734	categorical	ade	1.61929e-11	1.33271e-13	0.63867	0.999931	1	0.289168	1	1.99152e-10	4.55522e-13	0.710834	NA	NA	NA	0.530936	0.557258	1	no
TwinTrait735	categorical	ade	1.01449e-08	1.01449e-08	2.13375e-08	0.99762	1	1	1	1.01208e-08	1.01208e-08	1.87406e-08	NA	NA	NA	0.272812	0.324552	1	no
TwinTrait737	categorical	ace	0.422811	2.42986e-07	0.718654	0.302263	0.480275	0.281346	0.746658	0.0969143	9.39176e-06	0.587316	NA	NA	NA	0.28441	0.570956	1	no
TwinTrait738	categorical	ade	3.8992e-09	3.8992e-09	1.22058e-05	1	1	0.999999	1	1.04816e-08	1.04816e-08	4.90751e-07	NA	NA	NA	0.460682	0.591429	1	no
TwinTrait739	categorical	ade	6.82074e-09	6.82074e-09	1.15627e-08	1	0.628809	0.506617	0.765454	0.371191	8.58174e-07	0.493383	NA	NA	NA	0.0976569	0.154716	1	no
TwinTrait74	categorical	ace	1e-08	1e-08	7.90755e-08	0.999201	0.751244	0.336912	0.999811	0.248756	0.000275664	0.640361	NA	NA	NA	0.685169	0.274886	1	no
TwinTrait740	categorical	ade	1.53997e-10	1.53997e-10	9.65992e-08	0.999802	1	1	1	2.55226e-09	2.55226e-09	9.12457e-08	NA	NA	NA	0.041033	0.0488955	1	no
TwinTrait741	categorical	ace	0.122487	0.000104963	0.35704	0.481357	0.759416	0.642883	0.872277	0.118097	4.39431e-06	0.287359	NA	NA	NA	0.915476	0.948482	1	no
TwinTrait742	categorical	ade	1e-08	1e-08	7.08678e-08	1	1	1	1	1e-08	1e-08	7.22914e-08	NA	NA	NA	0.580347	0.500938	1	no
TwinTrait743	categorical	ace	1.51299e-09	1.51299e-09	1.04627e-08	1	0.864375	0.728413	0.968937	0.135625	2.08076e-06	0.238037	NA	NA	NA	0.61847	0.771541	1	no
TwinTrait744	categorical	ade	2.686e-09	2.686e-09	1.11314e-08	1	0.999973	0.999973	1	2.69495e-05	1.06483e-08	2.69495e-05	NA	NA	NA	0.132319	0.247102	1	no
TwinTrait745	categorical	ace	0.540029	2.64419e-08	0.740845	0.192022	0.45997	0.259154	0.751243	3.31149e-07	1.00042e-08	0.000121876	NA	NA	NA	0.26874	0.535757	1	no
TwinTrait746	categorical	ade	1.62673e-08	1.62673e-08	0.15698	1	1	1	1	1.46269e-08	4.75196e-10	0.172719	NA	NA	NA	0.991467	0.996915	1	no
TwinTrait747	categorical	ade	1e-08	1e-08	1.91708e-07	1	1	1	1	1e-08	1e-08	1.49061e-07	NA	NA	NA	0.100238	0.147615	1	no
TwinTrait748	categorical	ace	0.302615	7.94139e-11	0.491683	0.0568362	0.611743	0.508317	0.728183	0.0856412	3.2392e-07	0.325044	NA	NA	NA	0.263882	0.313652	1	no
TwinTrait75	categorical	ace	0.0663843	0.000108778	0.744845	0.835303	0.325714	0.159596	0.531329	0.607902	6.12345e-09	0.796594	NA	NA	NA	0.867371	0.964492	1	no
TwinTrait750	categorical	ade	2.16316e-09	2.16316e-09	1.09842e-08	1	0.828922	0.614557	0.999998	0.171078	1.34895e-07	0.385386	NA	NA	NA	0.238379	0.374818	1	no
TwinTrait751	categorical	ace	4.37175e-12	4.37175e-12	2.05006e-05	1	0.770667	0.488187	1	0.229333	4.78717e-09	0.511799	NA	NA	NA	0.326748	0.370625	1	no
TwinTrait752	categorical	ace	0.122741	1.38497e-05	0.2832	0.472038	0.824717	0.716818	0.931859	0.0525419	2.05993e-07	0.222825	NA	NA	NA	0.179789	0.0597743	1	no
TwinTrait753	categorical	ade	1.88664e-07	1.1717e-08	1.88664e-07	1	1	1	1	5.62125e-08	1.13928e-08	5.62125e-08	NA	NA	NA	0.118764	0.228425	1	no
TwinTrait754	categorical	ade	0.144179	0.000304799	0.339371	0.575627	0.755509	0.63827	0.875537	0.100312	2.66683e-08	0.36121	NA	NA	NA	0.14249	0.366607	1	no
TwinTrait755	categorical	ade	0.000224763	1.00022e-08	0.000224763	1	0.280851	0.0490244	0.84368	0.718925	0.156202	0.950994	NA	NA	NA	0.724402	0.745476	1	no
TwinTrait756	categorical	ade	1.04972e-08	1.04972e-08	1.14373e-08	1	0.907952	0.751772	0.999596	0.0920476	0.000281943	0.247805	NA	NA	NA	0.81611	0.628835	1	no
TwinTrait757	categorical	ace	3.88009e-10	3.88009e-10	1.20049e-08	0.998809	0.842055	0.726271	0.935856	0.157945	3.8291e-07	0.249467	NA	NA	NA	0.469276	0.46552	1	no
TwinTrait758	categorical	ade	0.0902177	1.69836e-06	0.477989	0.745168	0.583044	0.469946	0.711979	0.326738	1.98262e-08	0.53005	NA	NA	NA	0.480489	0.460781	1	no
TwinTrait759	categorical	ace	0.0665718	0.000237044	0.226406	0.694426	0.933428	0.773596	0.999733	2.31115e-07	1.20494e-07	2.31115e-07	NA	NA	NA	0.994769	0.997677	1	no
TwinTrait760	categorical	ade	2.10415e-12	2.10415e-12	3.29673e-08	0.999716	0.308634	0.119677	0.659893	0.691366	2.49617e-06	0.88027	NA	NA	NA	0.14253	0.151709	1	no
TwinTrait762	categorical	ade	5.4798e-09	5.4798e-09	1.20025e-08	0.999305	0.926805	0.800301	0.999999	0.0731952	1.93476e-07	0.1997	NA	NA	NA	0.872228	0.542134	1	no
TwinTrait763	categorical	ade	5.08866e-09	5.08866e-09	1.30814e-08	0.997717	0.345459	0.122373	0.750951	0.654541	3.41796e-06	0.877627	NA	NA	NA	0.531598	0.318065	1	no
TwinTrait764	categorical	ace	4.21995e-08	1.09762e-08	4.21995e-08	1	0.986514	0.877054	0.991675	0.0134863	4.8958e-05	0.103096	NA	NA	NA	0.491287	0.408019	1	no
TwinTrait765	categorical	ace	0.311869	7.34976e-09	0.43574	0.0700058	0.664502	0.56426	0.778096	0.0236289	7.42203e-07	0.29762	NA	NA	NA	0.505909	0.361129	1	no
TwinTrait766	categorical	ace	0.291431	0.000154779	0.44838	0.0959545	0.654471	0.551621	0.768247	0.0540987	9.92227e-09	0.327074	NA	NA	NA	0.271637	0.0746387	1	no
TwinTrait768	categorical	ade	7.44404e-06	1.33241e-08	7.44404e-06	0.999482	0.999992	0.999992	1	1.95544e-07	1.17412e-08	1.95544e-07	NA	NA	NA	0.52651	0.381453	1	no
TwinTrait769	categorical	ace	5.62866e-09	5.62866e-09	1.25377e-08	1	0.792862	0.307481	0.999958	0.207138	2.4357e-08	0.616882	NA	NA	NA	0.963277	0.435668	1	no
TwinTrait77	categorical	ace	6.22556e-09	6.22556e-09	1.64114e-08	1	0.581225	0.451644	0.714322	0.418775	0.091074	0.538436	NA	NA	NA	0.160366	0.199004	1	no
TwinTrait771	categorical	ace	0.0526145	2.70816e-05	0.347368	0.749757	0.754546	0.64355	0.849722	0.19284	4.34471e-05	0.310631	NA	NA	NA	0.335861	0.611087	1	no
TwinTrait772	categorical	ade	2.83313e-06	1.09635e-08	2.83313e-06	1	0.694424	0.256949	0.999713	0.305574	7.35313e-06	0.742941	NA	NA	NA	0.432662	0.645282	1	no
TwinTrait773	categorical	ace	0.208069	8.54455e-06	0.372776	0.20771	0.737342	0.627224	0.85864	0.0545887	8.58839e-05	0.26602	NA	NA	NA	0.0872324	0.157059	1	no
TwinTrait774	categorical	ace	1e-08	1e-08	3.17421e-08	1	0.394705	0.0769557	0.906193	0.605295	1.18526e-06	0.879022	NA	NA	NA	0.311067	0.339924	1	no
TwinTrait775	categorical	ace	2.236e-07	1.15023e-08	2.236e-07	1	0.657086	0.413556	0.850623	0.342913	0.149117	0.516439	NA	NA	NA	0.0476511	0.104866	1	no
TwinTrait776	categorical	ace	1e-08	1e-08	1.29111e-08	1	0.812203	0.493614	1	0.187797	1.70137e-06	0.471251	NA	NA	NA	0.952147	0.485882	1	no
TwinTrait777	categorical	ade	0.353454	4.29369e-06	0.561754	0.471592	0.646546	0.438246	0.886853	5.07208e-08	1.02669e-08	5.07208e-08	NA	NA	NA	0.725408	0.479734	1	no
TwinTrait778	categorical	ace	9.2129e-10	9.2129e-10	1.18434e-08	0.999141	0.968935	0.801201	0.999979	0.0310653	3.2507e-06	0.195275	NA	NA	NA	0.748562	0.0857103	1	no
TwinTrait779	categorical	ace	1.9371e-07	1.00756e-08	1.9371e-07	1	0.903878	0.586484	0.999999	0.096122	6.01547e-07	0.347947	NA	NA	NA	0.102858	0.193492	1	no
TwinTrait78	categorical	ace	0.417035	6.46925e-07	0.6426	0.329292	0.581133	0.3574	0.870449	0.00183184	0.000391485	0.48949	NA	NA	NA	0.585626	0.370016	1	no
TwinTrait780	categorical	ace	0.107105	1.21462e-06	0.50892	0.726158	0.689177	0.491024	0.869806	0.203718	5.38274e-06	0.424954	NA	NA	NA	0.360189	0.572852	1	no
TwinTrait781	categorical	ace	4.72961e-09	4.72961e-09	3.02165e-07	1	0.899256	0.686231	0.999999	0.100744	1.14811e-07	0.309583	NA	NA	NA	0.679048	0.681912	1	no
TwinTrait782	categorical	ace	0.207807	7.38052e-06	0.431391	0.209409	0.673793	0.56841	0.78838	0.1184	0.000225473	0.337434	NA	NA	NA	0.77934	0.802475	1	no
TwinTrait783	categorical	ace	0.0287542	8.28345e-05	0.456826	0.894264	0.61897	0.482733	0.736632	0.352276	1.56591e-07	0.477201	NA	NA	NA	0.992434	0.980944	1	no
TwinTrait784	categorical	ace	3.9715e-09	3.9715e-09	1.06761e-08	1	0.968917	0.810909	1	0.0310827	0.000361436	0.154771	NA	NA	NA	0.975243	0.817537	1	no
TwinTrait785	categorical	ade	3.48652e-13	3.48652e-13	0.512471	0.999593	1	0.441795	1	1.99365e-10	1.99365e-10	0.558213	NA	NA	NA	0.442667	0.706187	1	no
TwinTrait787	categorical	ade	1.74079e-10	1.74079e-10	0.808085	0.99767	1	0.1827	1	7.3341e-08	1.7847e-08	0.817735	NA	NA	NA	0.226723	0.299586	1	no
TwinTrait788	categorical	ade	5.15938e-08	1.45922e-08	5.15938e-08	1	0.531406	0.257469	0.912243	0.468594	0.000364376	0.742523	NA	NA	NA	0.363083	0.202801	1	no
TwinTrait789	categorical	ace	0.402469	0.0872544	0.581224	0.187825	0.590129	0.418487	0.807533	0.00740291	0.000258175	0.305907	NA	NA	NA	0.210689	0.448624	1	no
TwinTrait79	categorical	ace	9.17262e-07	1.55685e-08	9.17262e-07	0.998769	0.531376	0.0821476	0.999964	0.468624	3.76434e-07	0.825337	NA	NA	NA	0.400323	0.322018	1	no
TwinTrait790	categorical	ace	1e-08	1e-08	4.19964e-05	1	0.762216	0.408421	0.99998	0.237784	1.10007e-11	0.590974	NA	NA	NA	0.557205	0.659951	1	no
TwinTrait792	categorical	ade	1.96451e-08	1.11744e-08	1.96451e-08	1	0.632689	0.178256	0.999705	0.367311	3.40184e-07	0.821748	NA	NA	NA	0.928167	0.27853	1	no
TwinTrait793	categorical	ace	0.125927	7.85048e-08	0.399917	0.412134	0.687313	0.590194	0.787237	0.18676	8.86865e-07	0.350887	NA	NA	NA	0.155049	0.202242	1	no
TwinTrait794	categorical	ace	7.15009e-11	7.15009e-11	1.12555e-08	0.999631	0.869919	0.678055	0.999707	0.130081	1.54302e-06	0.285944	NA	NA	NA	0.654231	0.636618	1	no
TwinTrait795	categorical	ade	5.89836e-09	5.89836e-09	2.9253e-05	1	1	0.999955	1	2.64292e-10	2.64292e-10	1.99127e-05	NA	NA	NA	0.0925349	0.119704	1	no
TwinTrait796	categorical	ade	1e-08	1e-08	1.15609e-08	1	1	1	1	1e-08	1e-08	1.1329e-08	NA	NA	NA	0.917183	0.819743	1	no
TwinTrait797	categorical	ade	1.13067e-10	1.13067e-10	3.61326e-08	0.999159	1	1	1	2.60889e-07	2.74106e-08	2.60889e-07	NA	NA	NA	0.545621	0.49903	1	no
TwinTrait798	categorical	ade	1.92089e-08	1.92089e-08	6.49441e-08	1	1	1	1	1.39842e-07	4.09426e-08	1.39842e-07	NA	NA	NA	0.751703	0.566465	1	no
TwinTrait799	categorical	ade	5.17105e-09	5.17105e-09	1.13095e-08	1	0.729053	0.391406	1	0.270947	1.21875e-05	0.608505	NA	NA	NA	0.117557	0.139189	1	no
TwinTrait8	categorical	ade	9.99994e-09	9.99994e-09	1.15437e-08	1	0.999999	0.999999	1	7.22533e-07	1.12532e-08	7.22533e-07	NA	NA	NA	0.938289	0.669553	1	no
TwinTrait80	categorical	ade	3.69133e-08	1.14016e-08	3.69133e-08	1	0.642298	0.544754	0.745882	0.357702	3.32327e-08	0.455246	NA	NA	NA	0.759747	0.108951	1	no
TwinTrait803	categorical	ace	0.299378	3.25812e-07	0.419042	0.0701131	0.679844	0.580958	0.792918	0.0207778	0.00244081	0.279464	NA	NA	NA	0.934555	0.894308	1	no
TwinTrait805	categorical	ace	0.148225	1.76905e-07	0.385701	0.393031	0.723064	0.613881	0.835183	0.128711	3.08605e-08	0.318367	NA	NA	NA	0.937859	0.695119	1	no
TwinTrait806	categorical	ade	6.79668e-12	6.79668e-12	5.01687e-07	1	1	0.999999	1	8.40359e-12	8.40359e-12	3.20688e-07	NA	NA	NA	0.519638	0.54342	1	no
TwinTrait808	categorical	ade	1.08697e-08	1.60246e-09	6.82905e-08	0.991729	1	0.999992	1	7.08043e-09	1.43476e-09	6.58213e-08	NA	NA	NA	0.587625	0.455726	1	no
TwinTrait809	categorical	ace	0.0393863	3.33088e-05	0.531584	0.945918	0.789616	0.468423	1	0.170998	6.26854e-05	0.462224	NA	NA	NA	0.451209	0.528995	1	no
TwinTrait81	categorical	ade	2.14251e-09	4.14967e-10	0.802817	1	1	0.169039	1	8.80658e-09	2.51013e-09	0.83096	NA	NA	NA	0.351196	0.445915	1	no
TwinTrait810	categorical	ade	5.53304e-09	5.53304e-09	1.24943e-08	1	1	1	1	5.21297e-12	5.21297e-12	1.17319e-08	NA	NA	NA	0.961409	0.979367	1	no
TwinTrait811	categorical	ace	0.313824	2.41588e-06	0.606266	0.389497	0.59523	0.393734	0.831508	0.090946	1.78084e-05	0.486404	NA	NA	NA	0.962512	0.995716	1	no
TwinTrait812	categorical	ade	2.99813e-08	2.99813e-08	7.46914e-07	0.998917	1	0.999999	1	3.74866e-08	3.74866e-08	7.06592e-07	NA	NA	NA	0.617989	0.815494	1	no
TwinTrait813	categorical	ade	1.17948e-09	1.17948e-09	3.88028e-07	1	0.693137	0.445306	0.977536	0.306863	2.47639e-06	0.554694	NA	NA	NA	0.0297556	0.0741409	1	no
TwinTrait814	categorical	ace	0.319258	0.000163635	0.845471	0.333862	0.291362	0.14076	0.534931	0.389381	0.000252402	0.766646	NA	NA	NA	0.34643	0.641324	1	no
TwinTrait815	categorical	ace	4.34858e-08	2.0703e-08	4.34858e-08	1	0.80955	0.54808	0.999983	0.19045	2.47016e-07	0.418979	NA	NA	NA	0.284212	0.371957	1	no
TwinTrait817	categorical	ace	0.28573	9.26708e-08	0.4895	0.116633	0.627607	0.510486	0.758804	0.0866628	1.37913e-06	0.350022	NA	NA	NA	0.68147	0.843451	1	no
TwinTrait818	categorical	ace	2.36575e-09	2.36575e-09	5.2557e-07	1	0.791477	0.570882	0.987138	0.208523	5.29887e-07	0.392912	NA	NA	NA	0.067854	0.0344183	1	no
TwinTrait819	categorical	ade	0.246186	3.03816e-05	0.399351	0.413956	0.753814	0.593599	0.916977	3.68361e-08	1.05344e-08	3.68361e-08	NA	NA	NA	0.866798	0.453527	1	no
TwinTrait82	categorical	ace	1.3495e-10	1.3495e-10	1.38097e-08	1	1	1	1	1.17554e-11	1.17554e-11	1.30671e-08	NA	NA	NA	0.147784	0.221477	1	no
TwinTrait821	categorical	ace	7.55205e-09	7.55205e-09	1.04359e-08	1	0.999786	0.768796	0.999786	0.00021402	0.00021402	0.188241	NA	NA	NA	0.907565	0.952047	1	no
TwinTrait822	categorical	ace	1.61217e-09	1.61217e-09	1.05686e-08	1	0.716226	0.517118	0.882726	0.283774	1.47338e-06	0.438732	NA	NA	NA	0.526209	0.746189	1	no
TwinTrait823	categorical	ade	0.176502	1.07647e-05	0.482057	0.793972	0.823464	0.496798	0.999659	3.48646e-05	1e-08	3.48646e-05	NA	NA	NA	0.0123352	0.0116799	1	no
TwinTrait825	categorical	ace	3.52578e-11	3.52578e-11	3.01136e-08	0.999407	0.780978	0.683886	0.865144	0.219022	0.00391678	0.300238	NA	NA	NA	0.297599	0.325111	1	no
TwinTrait826	categorical	ace	1e-08	1e-08	1.04945e-08	1	0.916696	0.693908	0.999711	0.0833041	3.2167e-06	0.267085	NA	NA	NA	0.899656	0.449753	1	no
TwinTrait827	categorical	ade	3.42334e-07	1.1961e-08	3.42334e-07	1	0.999999	0.999999	1	4.63146e-07	1.19788e-08	4.63146e-07	NA	NA	NA	0.575796	0.134576	1	no
TwinTrait828	categorical	ace	1e-08	1e-08	6.36665e-07	0.999416	0.783433	0.700447	0.86949	0.216567	9.65596e-06	0.299553	NA	NA	NA	0.742093	0.922105	1	no
TwinTrait829	categorical	ace	0.263912	3.20913e-06	0.501043	0.0835716	0.594115	0.496872	0.704338	0.141974	1.87319e-06	0.372196	NA	NA	NA	0.561574	0.801537	1	no
TwinTrait83	categorical	ace	1e-08	1e-08	1.0546e-08	1	0.925573	0.791624	0.999995	0.0744267	0.000346714	0.173961	NA	NA	NA	0.704086	0.336665	1	no
TwinTrait830	categorical	ade	0.312345	8.70737e-08	0.469051	0.229978	0.6162	0.519557	0.718844	0.0714546	1.89925e-07	0.468228	NA	NA	NA	0.560433	0.365015	1	no
TwinTrait831	categorical	ade	4.1315e-07	1.68664e-08	4.1315e-07	1	0.909766	0.757333	0.99968	0.0902333	0.000289416	0.242668	NA	NA	NA	0.0843633	0.173843	1	no
TwinTrait832	categorical	ade	8.39639e-09	8.39639e-09	2.01666e-08	1	1	1	1	1e-08	1e-08	1.88765e-08	NA	NA	NA	0.654115	0.730005	1	no
TwinTrait833	categorical	ace	3.95734e-10	3.95734e-10	1.15858e-08	1	0.856709	0.685709	0.997063	0.143291	0.000121028	0.280534	NA	NA	NA	0.905651	0.693879	1	no
TwinTrait834	categorical	ace	6.14049e-11	6.14049e-11	2.31465e-08	0.999628	0.758414	0.654772	0.848873	0.241586	0.019043	0.32859	NA	NA	NA	0.469936	0.604107	1	no
TwinTrait835	categorical	ade	1.9628e-08	1.26753e-10	0.797206	1	1	0.152419	1	3.56688e-07	3.01636e-09	0.847581	NA	NA	NA	0.197971	0.182021	1	no
TwinTrait837	categorical	ace	1e-08	1e-08	1.20306e-08	1	0.317891	0.068729	0.754294	0.682109	1.43327e-07	0.908652	NA	NA	NA	0.63285	0.754259	1	no
TwinTrait839	categorical	ace	0.113342	3.97275e-05	0.251879	0.526192	0.886658	0.74812	0.999838	6.88782e-11	6.88782e-11	1.06084e-08	NA	NA	NA	0.825068	0.759142	1	no
TwinTrait840	categorical	ace	0.118686	1.34516e-08	0.797378	0.847366	0.501205	0.201195	0.866809	0.380109	5.68028e-06	0.725217	NA	NA	NA	0.0616859	0.179346	1	no
TwinTrait841	categorical	ade	3.81078e-10	3.81078e-10	1.02825e-08	0.999304	0.610965	0.468774	0.776071	0.389035	0.226921	0.531226	NA	NA	NA	0.825185	0.865505	1	no
TwinTrait842	categorical	ace	0.103905	3.36462e-07	0.35632	0.728981	0.896094	0.643678	0.99995	5.08927e-07	1.04662e-08	5.08927e-07	NA	NA	NA	0.102981	0.13434	1	no
TwinTrait843	categorical	ade	0.320875	0.000311126	0.516725	0.344046	0.598022	0.468381	0.73764	0.0811026	8.50975e-07	0.526007	NA	NA	NA	0.963207	0.568552	1	no
TwinTrait844	categorical	ace	1e-08	1e-08	3.82494e-08	1	0.823745	0.535018	0.999997	0.176255	2.67502e-06	0.435299	NA	NA	NA	0.413362	0.156844	1	no
TwinTrait845	categorical	ace	3.98127e-07	9.99996e-09	3.98127e-07	0.998705	0.647173	0.449064	0.792346	0.352826	8.37074e-06	0.486416	NA	NA	NA	0.0204469	0.0259353	1	no
TwinTrait847	categorical	ade	7.09294e-08	7.09294e-08	7.98907e-07	0.999874	1	0.999999	1	4.21826e-08	4.21826e-08	2.87194e-07	NA	NA	NA	0.704356	0.511119	1	no
TwinTrait848	categorical	ade	1e-08	1e-08	5.32373e-08	1	1	1	1	5.1171e-12	5.1171e-12	5.47021e-08	NA	NA	NA	0.135104	0.171639	1	no
TwinTrait85	categorical	ace	0.137112	8.17068e-07	0.333766	0.41007	0.775628	0.666234	0.885017	0.0872598	8.28541e-07	0.263669	NA	NA	NA	0.117836	0.14521	1	no
TwinTrait850	categorical	ade	1e-08	1e-08	1.37392e-08	1	1	1	1	1e-08	1e-08	1.31105e-08	NA	NA	NA	0.599052	0.739603	1	no
TwinTrait851	categorical	ade	1.12236e-11	1.12236e-11	1.14687e-08	1	0.416849	0.112737	1	0.583151	8.41112e-07	0.887116	NA	NA	NA	0.120128	0.1462	1	no
TwinTrait852	categorical	ace	0.340728	8.2164e-07	0.806189	0.260554	0.3339	0.18309	0.561391	0.325372	6.21379e-08	0.694978	NA	NA	NA	0.437607	0.25865	1	no
TwinTrait853	categorical	ace	0.159691	6.44867e-06	0.388343	0.358258	0.72898	0.611649	0.843827	0.111329	1.95292e-06	0.302094	NA	NA	NA	0.839344	0.808914	1	no
TwinTrait854	categorical	ace	5.38768e-09	5.38768e-09	1.70457e-08	1	0.855782	0.56173	1	0.144218	5.1633e-08	0.390063	NA	NA	NA	0.630527	0.409478	1	no
TwinTrait855	categorical	ace	0.169051	1.96187e-06	0.626794	0.743705	0.654675	0.373206	0.949818	0.176275	1.22194e-05	0.5376	NA	NA	NA	0.190886	0.448575	1	no
TwinTrait856	categorical	ade	1.04048e-08	1.04048e-08	1.87202e-07	1	1	1	1	1e-08	1e-08	1.32247e-07	NA	NA	NA	0.775834	0.737764	1	no
TwinTrait857	categorical	ace	0.376896	1.97393e-07	0.700922	0.588176	0.612076	0.299078	1	0.011028	2.31832e-06	0.593364	NA	NA	NA	0.741025	0.630504	1	no
TwinTrait858	categorical	ace	1.01077e-09	1.01077e-09	1.1032e-08	1	0.742169	0.454557	0.992009	0.257831	3.29433e-08	0.483922	NA	NA	NA	0.0405211	0.123939	1	no
TwinTrait859	categorical	ace	1e-08	1e-08	1.11564e-08	1	0.710987	0.501182	0.899146	0.289013	6.02571e-08	0.461845	NA	NA	NA	0.742866	0.884463	1	no
TwinTrait86	categorical	ace	0.236391	4.9958e-07	0.500746	0.0770997	0.503905	0.420546	0.599193	0.259704	0.0361827	0.465561	NA	NA	NA	0.0360418	0.0471373	1	no
TwinTrait860	categorical	ace	0.0819321	0.000154108	0.603948	0.835507	0.638636	0.395272	0.861533	0.279431	8.89926e-07	0.520236	NA	NA	NA	0.832976	0.544893	1	no
TwinTrait861	categorical	ade	4.5778e-08	1.27549e-08	4.5778e-08	1	1	1	1	5.3852e-08	1.21689e-08	5.3852e-08	NA	NA	NA	0.358541	0.184529	1	no
TwinTrait862	categorical	ace	3.0265e-08	1.01332e-08	3.0265e-08	1	0.984905	0.731465	0.999989	0.0150951	9.96225e-09	0.21684	NA	NA	NA	0.0225402	0.0602794	1	no
TwinTrait863	categorical	ace	0.102861	3.74204e-05	0.424714	0.642098	0.718171	0.574029	0.852284	0.178969	6.63444e-05	0.360052	NA	NA	NA	0.690801	0.893934	1	no
TwinTrait864	categorical	ace	4.14894e-09	4.14894e-09	1.56932e-08	1	0.787596	0.43121	0.999664	0.212404	5.05582e-09	0.510782	NA	NA	NA	0.402198	0.633059	1	no
TwinTrait865	categorical	ace	1.49486e-07	9.99207e-09	1.49486e-07	1	0.939857	0.46467	0.999865	0.060143	0.000320859	0.476617	NA	NA	NA	0.989829	0.996259	1	no
TwinTrait867	categorical	ade	1.15905e-07	1.16783e-08	1.15905e-07	0.998159	0.83331	0.556073	0.989734	0.16669	1.4799e-06	0.443929	NA	NA	NA	0.520927	0.590329	1	no
TwinTrait868	categorical	ace	1e-08	1e-08	1.53796e-08	0.999293	0.787573	0.664472	0.913799	0.212427	0.015516	0.333927	NA	NA	NA	0.280778	0.320696	1	no
TwinTrait869	categorical	ade	0.0268123	0.00330868	0.342911	0.917536	0.729851	0.613937	0.857212	0.243337	3.83945e-05	0.385669	NA	NA	NA	0.327398	0.518509	1	no
TwinTrait87	categorical	ace	1e-08	6.87424e-10	0.806399	1	0.376352	0.149596	0.657611	0.623648	1.13965e-06	0.81475	NA	NA	NA	0.989893	0.995873	1	no
TwinTrait870	categorical	ade	2.26193e-06	2.6287e-07	2.26193e-06	1	0.429922	0.137406	0.97017	0.570076	1.34482e-09	0.862586	NA	NA	NA	0.326061	0.415807	1	no
TwinTrait871	categorical	ace	0.29665	6.01616e-07	0.730569	0.226853	0.389074	0.249832	0.576807	0.314276	0.000221198	0.619917	NA	NA	NA	0.507991	0.170461	1	no
TwinTrait872	categorical	ace	3.31408e-12	3.31408e-12	1.88773e-08	1	1	0.999999	1	7.98805e-14	7.98805e-14	2.10231e-08	NA	NA	NA	0.937178	0.438172	1	no
TwinTrait873	categorical	ace	3.52785e-11	3.52785e-11	5.19882e-07	0.999782	1	0.999999	1	3.80283e-10	3.80283e-10	5.8157e-07	NA	NA	NA	0.767743	0.715194	1	no
TwinTrait874	categorical	ade	1.81157e-08	1.06556e-08	1.81157e-08	1	1	1	1	7.22147e-12	7.22147e-12	1.08197e-08	NA	NA	NA	0.477805	0.593244	1	no
TwinTrait875	categorical	ace	1e-08	1e-08	1.50338e-08	1	0.731532	0.502744	0.964506	0.268468	0.0354089	0.481055	NA	NA	NA	0.228373	0.232412	1	no
TwinTrait876	categorical	ade	6.80976e-11	6.80976e-11	2.94289e-08	1	0.856358	0.648408	0.999994	0.143642	6.93281e-08	0.351402	NA	NA	NA	0.0791736	0.0363057	1	no
TwinTrait877	categorical	ace	1.46476e-11	1.46476e-11	1.16134e-08	1	0.979283	0.67503	0.999971	0.0207172	3.32126e-08	0.250734	NA	NA	NA	0.33961	0.122236	1	no
TwinTrait878	categorical	ade	9.99999e-09	9.99999e-09	1.35168e-08	1	1	1	1	6.20252e-08	1.26598e-08	6.20252e-08	NA	NA	NA	0.182806	0.364735	1	no
TwinTrait879	categorical	ade	0.0180068	8.93881e-06	0.300077	0.956423	0.822122	0.6665	0.983958	0.159872	8.23464e-05	0.3335	NA	NA	NA	0.30456	0.455874	1	no
TwinTrait88	categorical	ace	0.00221879	0.00113643	0.294814	0.990545	0.837032	0.704276	0.929292	0.160749	3.53918e-06	0.251759	NA	NA	NA	0.194931	0.17367	1	no
TwinTrait880	categorical	ace	0.103168	1.8899e-06	0.346261	0.521182	0.757295	0.652262	0.858622	0.139537	9.50954e-08	0.291299	NA	NA	NA	0.284887	0.352289	1	no
TwinTrait881	categorical	ade	1.66626e-07	2.31228e-08	1.66626e-07	0.999603	0.999999	0.999999	1	3.83573e-07	1.92204e-08	3.83573e-07	NA	NA	NA	0.815068	0.704533	1	no
TwinTrait882	categorical	ade	6.45741e-11	6.45741e-11	1.83614e-08	1	1	1	1	9.99999e-09	9.99999e-09	1.74543e-08	NA	NA	NA	0.347154	0.191402	1	no
TwinTrait883	categorical	ade	5.90849e-08	1.21545e-08	5.90849e-08	0.999127	1	1	1	2.11659e-10	2.11659e-10	1.29895e-08	NA	NA	NA	0.257027	0.346345	1	no
TwinTrait884	categorical	ade	1.78895e-12	1.78895e-12	2.23872e-08	1	1	1	1	7.73132e-10	7.73132e-10	1.94342e-08	NA	NA	NA	0.984536	0.82422	1	no
TwinTrait885	categorical	ade	1.00304e-08	1.00304e-08	1.57492e-08	1	1	1	1	1.31269e-08	1.31269e-08	1.48962e-08	NA	NA	NA	0.888564	0.829691	1	no
TwinTrait886	categorical	ade	6.91724e-09	6.91724e-09	1.39316e-08	1	0.750386	0.428135	0.999489	0.249614	5.13532e-08	0.571849	NA	NA	NA	0.58931	0.780597	1	no
TwinTrait887	categorical	ade	1.60737e-10	1.60737e-10	1.17128e-08	1	0.911324	0.696658	0.999907	0.0886755	1.67669e-06	0.303169	NA	NA	NA	0.702892	0.82448	1	no
TwinTrait888	categorical	ace	0.0952395	1.86767e-11	0.825472	0.880264	0.502883	0.172554	0.865366	0.401877	0.0309531	0.716043	NA	NA	NA	0.144207	0.149307	1	no
TwinTrait889	categorical	ace	2.52294e-09	2.52294e-09	1.73652e-05	1	0.805956	0.713664	0.894824	0.194044	0.00814334	0.280248	NA	NA	NA	0.490594	0.586609	1	no
TwinTrait890	categorical	ade	0.373403	0.00168309	0.506822	0.166268	0.583117	0.48435	0.687622	0.0434798	6.75921e-06	0.499061	NA	NA	NA	0.437159	0.544748	1	no
TwinTrait891	categorical	ace	0.215161	0.00022313	0.394615	0.256582	0.722022	0.605385	0.84821	0.0628167	4.70949e-05	0.30297	NA	NA	NA	0.8207	0.553949	1	no
TwinTrait892	categorical	ade	5.58435e-13	5.58435e-13	0.863755	0.998051	1	0.1228	1	4.91339e-12	4.91339e-12	0.876886	NA	NA	NA	0.323154	0.570427	1	no
TwinTrait893	categorical	ace	0.00478365	0.00475381	0.00483246	0.980338	0.694964	0.567317	0.793687	0.300253	7.30438e-07	0.396451	NA	NA	NA	0.118832	0.303161	1	no
TwinTrait895	categorical	ade	2.32214e-09	2.32214e-09	1.92649e-08	0.998403	0.763616	0.61855	0.918124	0.236384	1.62225e-05	0.381362	NA	NA	NA	0.517483	0.79659	1	no
TwinTrait896	categorical	ade	1e-08	1e-08	2.38866e-07	1	1	1	1	1e-08	1e-08	1.76548e-07	NA	NA	NA	0.365021	0.135018	1	no
TwinTrait897	categorical	ade	0.39544	5.77018e-07	0.496038	0.113005	0.60456	0.503679	0.714452	1e-08	1e-08	1.18368e-08	NA	NA	NA	0.308028	0.554019	1	no
TwinTrait898	categorical	ade	3.13175e-09	3.13175e-09	2.31573e-08	1	0.999992	0.999992	1	8.43432e-06	1.00001e-08	8.43432e-06	NA	NA	NA	0.212454	0.21986	1	no
TwinTrait899	categorical	ace	0.21183	2.11507e-07	0.411737	0.514485	0.78817	0.587984	0.999833	3.58938e-08	1.00034e-08	3.58938e-08	NA	NA	NA	0.422889	0.325715	1	no
TwinTrait9	categorical	ade	9.99999e-09	3.56997e-12	0.714145	1	1	0.267639	1	3.97138e-07	5.24076e-12	0.732359	NA	NA	NA	0.680542	0.889662	1	no
TwinTrait900	categorical	ade	0.0010027	1.80933e-05	0.50078	0.996957	0.513076	0.413348	0.628582	0.485921	2.90966e-07	0.586388	NA	NA	NA	0.65843	0.666483	1	no
TwinTrait901	categorical	ace	1.34597e-08	1.34597e-08	1.0091e-07	1	1	1	1	2.17953e-11	2.17953e-11	7.57779e-08	NA	NA	NA	0.406291	0.110332	1	no
TwinTrait904	categorical	ace	5.59464e-10	5.59464e-10	2.44256e-08	1	0.718257	0.618724	0.80586	0.281743	0.0762114	0.365233	NA	NA	NA	0.245272	0.454769	1	no
TwinTrait906	categorical	ace	0.244122	0.000735372	0.415152	0.176732	0.701582	0.586108	0.832293	0.0542965	1.99344e-07	0.296863	NA	NA	NA	0.833454	0.805896	1	no
TwinTrait907	categorical	ade	1e-08	1e-08	8.42378e-08	1	1	1	1	1e-08	1e-08	5.47568e-08	NA	NA	NA	0.919653	0.80348	1	no
TwinTrait909	categorical	ade	5.06016e-10	5.06016e-10	2.36134e-07	1	1	1	1	2.83437e-10	2.83437e-10	2.00112e-07	NA	NA	NA	0.252069	0.442723	1	no
TwinTrait91	categorical	ace	0.0792679	4.01515e-05	0.242983	0.730193	0.90425	0.757014	0.999904	0.0164817	9.70276e-06	0.182007	NA	NA	NA	0.614227	0.596804	1	no
TwinTrait911	categorical	ade	4.52783e-08	1.21045e-08	4.52783e-08	1	1	1	1	3.43939e-08	1.17707e-08	3.43939e-08	NA	NA	NA	0.635107	0.672114	1	no
TwinTrait912	categorical	ade	1e-08	1e-08	1.34056e-08	1	1	1	1	1.00084e-08	7.14676e-09	2.86572e-08	NA	NA	NA	0.549987	0.614958	1	no
TwinTrait913	categorical	ace	0.272262	5.13908e-06	0.508833	0.380726	0.682638	0.490796	0.898672	0.0451003	4.7703e-07	0.371318	NA	NA	NA	0.635347	0.402101	1	no
TwinTrait914	categorical	ade	9.91974e-09	5.59531e-12	0.794803	0.999265	1	0.181211	1	1.75822e-08	3.45411e-10	0.818796	NA	NA	NA	0.7669	0.572096	1	no
TwinTrait915	categorical	ade	1.04737e-10	1.04737e-10	3.20059e-06	1	1	0.999994	1	1e-08	1e-08	2.7022e-06	NA	NA	NA	0.130625	0.176476	1	no
TwinTrait916	categorical	ace	0.164955	1.10787e-05	0.529585	0.72389	0.750179	0.470417	0.999996	0.0848662	1.06144e-07	0.419006	NA	NA	NA	0.883525	0.942657	1	no
TwinTrait917	categorical	ace	1e-08	1e-08	1.74591e-08	1	0.73366	0.317532	0.99977	0.26634	0.00033382	0.633323	NA	NA	NA	0.669808	0.68718	1	no
TwinTrait918	categorical	ace	0.237573	5.13161e-10	0.458685	0.169369	0.655966	0.541313	0.782884	0.10646	5.49734e-06	0.339102	NA	NA	NA	0.972646	0.648637	1	no
TwinTrait919	categorical	ade	1.21675e-11	1.21675e-11	2.94427e-08	1	0.964636	0.641886	0.999996	0.0353638	5.19935e-05	0.358102	NA	NA	NA	0.720243	0.36989	1	no
TwinTrait92	categorical	ace	3.91956e-10	3.91956e-10	4.03583e-07	0.999235	0.748502	0.667795	0.832564	0.251498	0.0361852	0.332108	NA	NA	NA	0.124718	0.0732405	1	no
TwinTrait920	categorical	ace	1e-08	1e-08	3.10815e-08	0.999763	0.70661	0.604423	0.810303	0.29339	0.123857	0.391868	NA	NA	NA	0.764985	0.803005	1	no
TwinTrait921	categorical	ade	0.000367625	0.000111846	0.951762	1	0.235452	0.0369459	0.904936	0.764181	0.000218138	0.962988	NA	NA	NA	0.0824176	0.157562	1	no
TwinTrait922	categorical	ace	3.60047e-09	3.60047e-09	5.92837e-08	0.998745	0.760689	0.364028	0.999957	0.239311	4.2447e-08	0.552736	NA	NA	NA	0.779085	0.630498	1	no
TwinTrait923	categorical	ade	3.98667e-13	3.98667e-13	1.14344e-08	1	1	1	1	2.43492e-08	1.11528e-08	2.43492e-08	NA	NA	NA	0.0810981	0.0471296	1	no
TwinTrait924	categorical	ade	1.66767e-10	1.66767e-10	1.16642e-08	1	1	1	1	6.3853e-09	6.3853e-09	1.11553e-08	NA	NA	NA	0.061144	0.0904027	1	no
TwinTrait925	categorical	ace	1e-08	1e-08	4.07922e-08	0.997885	0.604178	0.386393	0.860109	0.395822	5.6711e-08	0.611876	NA	NA	NA	0.269497	0.235704	1	no
TwinTrait927	categorical	ace	0.482327	0.273691	0.654863	0.127374	0.517673	0.344866	0.746178	6.16623e-09	6.16623e-09	1.15462e-08	NA	NA	NA	0.692274	0.871963	1	no
TwinTrait928	categorical	ace	0.252081	2.03192e-07	0.453833	0.418851	0.736342	0.546166	0.949077	0.0115775	4.58799e-09	0.324193	NA	NA	NA	0.614895	0.492202	1	no
TwinTrait929	categorical	ade	2.53139e-08	1.17814e-08	2.53139e-08	1	1	1	1	7.49581e-09	7.49581e-09	1.17253e-08	NA	NA	NA	0.274749	0.0586843	1	no
TwinTrait93	categorical	ace	0.280742	2.76864e-07	0.447832	0.0810611	0.655146	0.552168	0.770806	0.0641123	4.01257e-07	0.306747	NA	NA	NA	0.196405	0.367516	1	no
TwinTrait930	categorical	ade	2.06732e-08	1.23721e-08	2.06732e-08	1	0.870009	0.431156	0.999777	0.12999	1.87246e-06	0.56885	NA	NA	NA	0.98647	0.849699	1	no
TwinTrait932	categorical	ade	1e-08	1e-08	3.92164e-06	1	1	0.999994	1	1e-08	1e-08	3.70764e-06	NA	NA	NA	0.893633	0.296046	1	no
TwinTrait933	categorical	ace	0.254701	3.11243e-06	0.361116	0.136435	0.743158	0.63881	0.869284	0.00214116	0.00204468	0.23909	NA	NA	NA	0.208647	0.0262239	1	no
TwinTrait934	categorical	ade	1.01866e-08	1.01866e-08	1.13345e-08	1	0.870365	0.690426	0.999965	0.129635	4.36556e-07	0.30951	NA	NA	NA	0.787856	0.716595	1	no
TwinTrait935	categorical	ade	1.00161e-08	1.00161e-08	2.52505e-07	1	1	1	1	5.63705e-08	3.11485e-08	1.8264e-07	NA	NA	NA	0.432012	0.662386	1	no
TwinTrait936	categorical	ace	2.14065e-10	2.14065e-10	1.18032e-08	0.999087	0.831487	0.606735	1	0.168513	1.86438e-11	0.358946	NA	NA	NA	0.480075	0.589318	1	no
TwinTrait937	categorical	ace	6.20623e-10	6.20623e-10	5.25263e-08	1	1	1	1	4.4211e-09	4.4211e-09	5.24567e-08	NA	NA	NA	0.0930939	0.222427	1	no
TwinTrait938	categorical	ace	0.307877	0.018466	0.495852	0.250123	0.66103	0.50418	0.845283	0.0310927	0.000299459	0.367549	NA	NA	NA	0.307861	0.606425	1	no
TwinTrait939	categorical	ace	1.46331e-09	1.46331e-09	9.54079e-09	0.999493	0.915134	0.588255	0.999942	0.0848657	4.06977e-07	0.40418	NA	NA	NA	0.669349	0.361386	1	no
TwinTrait940	categorical	ade	1e-08	1e-08	1.27065e-08	1	1	1	1	1e-08	1e-08	1.2394e-08	NA	NA	NA	0.588875	0.819329	1	no
TwinTrait941	categorical	ade	1e-08	1e-08	1.22026e-08	1	1	1	1	1e-08	1e-08	1.14777e-08	NA	NA	NA	0.679296	0.137652	1	no
TwinTrait942	categorical	ace	2.29925e-09	2.29925e-09	1.07141e-08	1	0.902941	0.678195	1	0.097059	6.88184e-07	0.274032	NA	NA	NA	0.216649	0.304464	1	no
TwinTrait943	categorical	ace	0.379798	1.41462e-05	0.803806	0.536767	0.448664	0.196195	0.819699	0.171539	0.000146418	0.716464	NA	NA	NA	0.374563	0.536987	1	no
TwinTrait944	categorical	ade	1.27729e-05	1.00001e-08	1.27729e-05	1	0.55823	0.402279	0.743058	0.441757	1.72361e-07	0.597574	NA	NA	NA	0.183943	0.359687	1	no
TwinTrait945	categorical	ade	9.03023e-10	9.03023e-10	1.28909e-08	1	1	1	1	3.20646e-08	1.1432e-08	3.20646e-08	NA	NA	NA	0.381272	0.253783	1	no
TwinTrait946	categorical	ade	5.59475e-08	1.06233e-08	5.59475e-08	1	0.553967	0.199187	0.999637	0.446033	4.70222e-09	0.800556	NA	NA	NA	0.636969	0.725348	1	no
TwinTrait947	categorical	ade	2.30702e-08	1.08142e-08	2.30702e-08	1	0.622881	0.183656	0.999955	0.377119	1.4982e-08	0.816038	NA	NA	NA	0.614511	0.719379	1	no
TwinTrait948	categorical	ace	3.02225e-10	3.02225e-10	1.04645e-07	0.999903	0.783541	0.695579	0.867916	0.216459	0.0546533	0.297868	NA	NA	NA	0.0750203	0.0299943	1	no
TwinTrait949	categorical	ade	9.99998e-09	3.11453e-09	0.935163	1	9.99998e-09	9.99998e-09	0.113158	1	5.33013e-08	1	NA	NA	NA	0.458443	0.417851	1	no
TwinTrait95	categorical	ade	5.44735e-08	1.36692e-08	5.44735e-08	0.998936	0.681272	0.547167	0.826396	0.318728	6.19364e-06	0.452712	NA	NA	NA	0.907415	0.963404	1	no
TwinTrait950	categorical	ace	0.0227058	7.67839e-08	0.720349	0.947951	0.394754	0.201095	0.599681	0.58254	1.00592e-06	0.751503	NA	NA	NA	0.663654	0.766551	1	no
TwinTrait951	categorical	ace	2.42295e-09	2.42295e-09	2.17003e-08	0.999136	0.727971	0.625354	0.819039	0.272029	0.0732821	0.359048	NA	NA	NA	0.104973	0.118674	1	no
TwinTrait952	categorical	ace	7.25175e-09	7.25175e-09	4.96233e-08	1	0.619173	0.285153	0.973846	0.380827	7.27853e-07	0.661019	NA	NA	NA	0.319487	0.389663	1	no
TwinTrait953	categorical	ace	2.61106e-16	2.61106e-16	1.3011e-08	1	0.960442	0.832691	0.999967	0.0395584	3.81145e-06	0.151257	NA	NA	NA	0.0649715	0.163229	1	no
TwinTrait954	categorical	ace	0.0584729	0.000255177	0.549417	0.827121	0.604266	0.427757	0.758084	0.337261	6.56671e-07	0.504864	NA	NA	NA	0.767043	0.6877	1	no
TwinTrait955	categorical	ade	1.65965e-07	1.75162e-08	1.65965e-07	1	1	1	1	1.56011e-07	1.45315e-08	1.56011e-07	NA	NA	NA	0.410558	0.0871652	1	no
TwinTrait956	categorical	ade	6.05618e-11	6.05618e-11	0.87842	0.997752	0.432876	0.114416	0.999686	0.567124	1.41725e-09	0.885235	NA	NA	NA	0.7387	0.684403	1	no
TwinTrait957	categorical	ade	8.56623e-07	1.17827e-08	8.56623e-07	1	0.999982	0.999982	1	1.75829e-05	1.16763e-08	1.75829e-05	NA	NA	NA	0.475602	0.665742	1	no
TwinTrait958	categorical	ade	2.30453e-09	2.30453e-09	1.254e-08	1	0.575546	0.313324	0.920707	0.424454	1.20528e-05	0.686677	NA	NA	NA	0.403901	0.153498	1	no
TwinTrait959	categorical	ace	0.197224	2.90222e-05	0.571151	0.51736	0.612915	0.428777	0.807984	0.189861	1.13993e-05	0.474641	NA	NA	NA	0.751215	0.942465	1	no
TwinTrait96	categorical	ade	9.35589e-13	9.35589e-13	0.640638	0.999911	1	0.999999	1	9.94368e-11	9.94368e-11	9.16617e-05	NA	NA	NA	0.310706	0.452118	1	no
TwinTrait960	categorical	ace	0.255644	3.03007e-06	0.488967	0.154478	0.627299	0.511024	0.757479	0.117057	5.90802e-06	0.365537	NA	NA	NA	0.588822	0.813081	1	no
TwinTrait961	categorical	ace	0.124126	1.08466e-05	0.29364	0.608169	0.875873	0.706364	0.999994	2.15686e-07	1.02171e-08	2.15686e-07	NA	NA	NA	0.429339	0.310785	1	no
TwinTrait963	categorical	ace	0.125479	0.000350877	0.314274	0.465548	0.796463	0.686068	0.905423	0.078058	8.96078e-07	0.250644	NA	NA	NA	0.953388	0.959765	1	no
TwinTrait964	categorical	ace	0.0569792	2.36193e-05	0.445096	0.838325	0.750348	0.554873	0.902665	0.192673	1.10034e-06	0.361858	NA	NA	NA	0.166127	0.130572	1	no
TwinTrait966	categorical	ade	1.00139e-08	1.00139e-08	1.4972e-08	0.99924	0.846061	0.727788	0.967991	0.153939	1.57038e-07	0.271806	NA	NA	NA	0.670874	0.100255	1	no
TwinTrait967	categorical	ade	1.93774e-09	1.93774e-09	2.0539e-08	1	1	1	1	1.61909e-08	1.61909e-08	1.85535e-08	NA	NA	NA	0.948	0.767947	1	no
TwinTrait968	categorical	ade	0.349002	4.01721e-07	0.440164	0.113439	0.650998	0.55863	0.748965	1.74761e-08	1.26625e-08	1.74761e-08	NA	NA	NA	0.1423	0.0435708	1	no
TwinTrait969	categorical	ade	9.07323e-09	9.07323e-09	1.19692e-08	1	1	1	1	1.23304e-09	1.23304e-09	1.17299e-08	NA	NA	NA	0.756297	0.509594	1	no
TwinTrait97	categorical	ace	0.262771	5.32125e-06	0.870198	0.446308	0.255006	0.0926208	0.528313	0.482222	5.13325e-05	0.789946	NA	NA	NA	0.761503	0.111471	1	no
TwinTrait971	categorical	ace	6.5999e-09	6.5999e-09	2.33075e-08	1	0.921443	0.711557	0.999849	0.0785573	1.25963e-07	0.277117	NA	NA	NA	0.253029	0.0745395	1	no
TwinTrait972	categorical	ade	1.81699e-08	1.81699e-08	2.50184e-07	0.999916	0.811168	0.328554	0.999459	0.188832	2.33449e-07	0.671446	NA	NA	NA	0.135021	0.153071	1	no
TwinTrait973	categorical	ace	0.234296	3.06855e-07	0.463354	0.138998	0.636435	0.535657	0.747619	0.129269	7.46555e-06	0.355807	NA	NA	NA	0.296901	0.225235	1	no
TwinTrait975	categorical	ace	0.240801	0.000375543	0.440179	0.153498	0.669672	0.559821	0.790781	0.0895278	8.52193e-07	0.323507	NA	NA	NA	0.673672	0.795735	1	no
TwinTrait976	categorical	ace	0.250598	0.000127742	0.745692	0.744714	0.571786	0.254305	0.977558	0.177616	2.00507e-05	0.679409	NA	NA	NA	0.594218	0.620137	1	no
TwinTrait977	categorical	ade	7.79069e-05	1.12416e-08	7.79069e-05	1	0.999801	0.999801	1	0.000121053	1.05242e-08	0.000121053	NA	NA	NA	0.138587	0.128071	1	no
TwinTrait978	categorical	ace	8.01053e-08	1.13959e-08	8.01053e-08	1	0.874211	0.533346	0.999985	0.125788	1.03883e-06	0.452065	NA	NA	NA	0.413856	0.66118	1	no
TwinTrait979	categorical	ade	5.42624e-07	1.07112e-08	5.42624e-07	1	0.720397	0.302297	1	0.279602	9.27531e-06	0.697703	NA	NA	NA	0.723192	0.467417	1	no
TwinTrait98	categorical	ade	1.716e-07	1.031e-08	1.716e-07	1	0.669087	0.20827	0.999867	0.330913	5.97954e-06	0.79173	NA	NA	NA	0.915814	0.83968	1	no
TwinTrait980	categorical	ade	1.59816e-07	3.03552e-08	1.59816e-07	1	0.653146	0.328369	1	0.346853	2.23377e-05	0.671629	NA	NA	NA	0.663899	0.393991	1	no
TwinTrait981	categorical	ade	1.90132e-10	1.90132e-10	1.32762e-08	1	0.449887	0.126397	1	0.550113	3.29383e-10	0.873369	NA	NA	NA	0.00699541	0.0043379	1	no
TwinTrait982	categorical	ace	0.00936308	0.00416168	0.348377	0.956948	0.664211	0.552477	0.754417	0.326426	0.0472553	0.416478	NA	NA	NA	0.540292	0.531083	1	no
TwinTrait983	categorical	ade	4.99852e-10	4.99852e-10	8.6087e-08	0.999919	1	1	1	1.88647e-11	1.88647e-11	7.74593e-08	NA	NA	NA	0.79527	0.650145	1	no
TwinTrait984	categorical	ace	0.151818	0.000190118	0.356469	0.359729	0.753518	0.643531	0.865581	0.094664	9.42028e-05	0.278916	NA	NA	NA	0.583459	0.67271	1	no
TwinTrait985	categorical	ace	0.268881	2.36568e-07	0.443085	0.114751	0.665921	0.556886	0.788391	0.0651979	1.56902e-08	0.312679	NA	NA	NA	0.375677	0.0967246	1	no
TwinTrait986	categorical	ace	0.238158	3.97449e-07	0.363299	0.209904	0.750942	0.636701	0.883052	0.0109007	0.000152712	0.259132	NA	NA	NA	0.14987	0.130292	1	no
TwinTrait987	categorical	ace	1.34033e-08	1.20332e-08	1.34033e-08	1	0.474494	0.177291	0.892447	0.525506	3.40519e-05	0.801151	NA	NA	NA	0.215972	0.39504	1	no
TwinTrait988	categorical	ade	6.25461e-14	6.25461e-14	0.750005	1	0.999998	0.230834	1	1.96931e-06	1.50427e-10	0.769162	NA	NA	NA	0.522723	0.779654	1	no
TwinTrait989	categorical	ade	0.217094	1.10899e-05	0.368267	0.400015	0.723337	0.619	0.830074	0.0595683	0.000162034	0.378149	NA	NA	NA	0.335702	0.0859045	1	no
TwinTrait99	categorical	ace	0.429338	5.59702e-07	0.825682	0.142878	0.306451	0.168979	0.52197	0.264211	4.22642e-07	0.679855	NA	NA	NA	0.352398	0.426758	1	no
TwinTrait990	categorical	ace	1.51151e-09	1.51151e-09	0.374465	0.999885	1	0.625306	1	3.41532e-10	3.41532e-10	0.000905392	NA	NA	NA	0.659399	0.592333	1	no
TwinTrait991	categorical	ade	5.53187e-10	3.84791e-10	0.273598	0.999771	1	0.715215	1	1.15491e-11	1.15491e-11	0.284784	NA	NA	NA	0.14502	0.0625613	1	no
TwinTrait992	categorical	ace	2.27683e-10	2.27683e-10	1.11465e-08	1	0.697649	0.522301	0.845704	0.302351	3.49192e-06	0.440643	NA	NA	NA	0.266427	0.30337	1	no
TwinTrait993	categorical	ade	1.06403e-09	1.06403e-09	3.28076e-07	0.99836	1	0.999999	1	2.81108e-10	2.81108e-10	2.49201e-07	NA	NA	NA	0.344522	0.234939	1	no
TwinTrait995	categorical	ade	3.61061e-08	1.03061e-08	3.61061e-08	1	0.451474	0.32488	0.605952	0.548526	1.49352e-06	0.67512	NA	NA	NA	0.692561	0.804062	1	no
TwinTrait996	categorical	ade	1.76844e-07	1.36227e-08	1.76844e-07	1	1	1	1	4.43556e-08	1.27062e-08	4.43556e-08	NA	NA	NA	0.461675	0.544557	1	no
TwinTrait997	categorical	ace	1e-08	1e-08	2.12294e-08	0.998765	0.968594	0.86722	0.999967	0.031406	2.29602e-07	0.132438	NA	NA	NA	0.475344	0.698822	1	no
TwinTrait998	categorical	ace	1.70249e-09	1.70249e-09	3.13737e-08	1	0.929161	0.808835	0.999984	0.0708386	0.000553397	0.162055	NA	NA	NA	0.0373608	0.102639	1	no

## Sheet: ST6
Supplementary Table 6. Twin modeling values for cohabitation sample: Twin Modeling Values calculated using only twin pairs either 18 and younger or those over the age of 18 and living together (n=588 twin pairs see Methods). The columns are as follows: TwinTrait= trait coded name (see Supplementary Table 12), TraitCategory=continuous vs categorical, TwinModel= ACE vs ADE, StandardizedA_Heritabili…
TwinTrait	TraitCategory	TwinModel	StandardizedA_Heritability	StandardizedALowerCI	StandardizedAUpperCI	StandardizedAPValue_estimated_from_twinmodel	StandardizedE	StandardizedELowerCI	StandardizedEUpperCI	StandardizedCD	StandardizedCDLowerCI	StandardizedCDUpperCI	AssumptionTestPvalue_ContinuousTraits_EqualMeansAcrossTwinOrder	AssumptionTestPvalue_ContinuousTraits_EqualMeansAndVarianceAcrossTwinOrder	AssumptionTestPvalue_ContinuousTraits_EqualMeansAndVarianceAcrossTwinOrderAndZygosity	AssumptionTestPvalue_CategoricalTraits_EqualThresholdsAcrossTwinOrder	AssumptionTestPvalue_CategoricalTraits_EqualThresholdsAcrossTwinOrderAndZygosity	CorrectedStandardizedAPValue_alltraits
TwinTrait521	categorical	ace	0.595059	0.290929	0.678273	0.000125269	0.402134	0.32147	0.501696	0.00280699	3.99959e-05	0.256855	NA	NA	NA	0.248752	0.513154	0.113619
TwinTrait1016	categorical	ace	0.536499	0.203734	0.732413	0.00147807	0.351741	0.266608	0.45723	0.111761	0.000271559	0.393016	NA	NA	NA	0.519058	0.688825	0.366314
TwinTrait119	categorical	ace	0.527862	0.200235	0.647597	0.0016155	0.443893	0.352148	0.555361	0.0282457	5.02562e-06	0.295031	NA	NA	NA	0.414417	0.663925	0.366314
TwinTrait281	categorical	ace	0.469794	0.188489	0.555662	0.00145038	0.530206	0.444171	0.63074	2.30564e-07	1.0405e-08	2.30564e-07	NA	NA	NA	0.457555	0.572621	0.366314
TwinTrait1028	continuous	ace	0.372211	0.112661	0.547719	0.00487568	0.529291	0.451224	0.619007	0.0984981	1.00427e-08	0.310974	0.812439	0.467162	0.666597	NA	NA	0.552781
TwinTrait167	categorical	ace	0.470666	0.155234	0.577566	0.00345447	0.513948	0.422434	0.623108	0.0153864	2.19798e-07	0.269921	NA	NA	NA	0.930435	0.968929	0.552781
TwinTrait209	categorical	ace	0.436898	0.133707	0.592703	0.00484764	0.501087	0.406992	0.605022	0.0620149	2.5573e-05	0.300645	NA	NA	NA	0.269003	0.14456	0.552781
TwinTrait635	categorical	ace	0.535906	0.165031	0.832408	0.00420846	0.241229	0.160051	0.354902	0.222865	5.86426e-07	0.543754	NA	NA	NA	0.89391	0.742405	0.552781
TwinTrait294	categorical	ace	0.412928	0.105389	0.505455	0.00893852	0.587072	0.494487	0.697565	3.55159e-08	1.08104e-08	3.55159e-08	NA	NA	NA	0.45045	0.743387	0.857924
TwinTrait970	categorical	ace	0.457076	0.110203	0.589209	0.00945892	0.507486	0.410771	0.620816	0.035438	0.000170372	0.32267	NA	NA	NA	0.540433	0.384277	0.857924
TwinTrait1	categorical	ade	2.41728e-09	2.41728e-09	1.42995e-08	0.999542	0.981226	0.849813	0.999999	0.0187742	0.00787168	0.150185	NA	NA	NA	0.244202	0.487603	1
TwinTrait100	categorical	ace	3.29221e-09	3.29221e-09	1.69733e-08	0.997814	0.923927	0.793423	0.999655	0.0760729	4.9167e-09	0.191859	NA	NA	NA	0.799918	0.707849	1
TwinTrait1000	categorical	ace	1e-08	1e-08	2.66163e-08	1	0.715628	0.551579	0.851963	0.284372	2.55965e-06	0.412378	NA	NA	NA	0.726003	0.563829	1
TwinTrait1002	categorical	ade	3.02472e-08	1.47145e-08	3.02472e-08	1	1	1	1	3.03689e-08	1.3515e-08	3.03689e-08	NA	NA	NA	0.254612	0.186808	1
TwinTrait1003	categorical	ace	1e-08	1e-08	2.24214e-08	0.999054	0.753839	0.533529	0.989601	0.246161	8.69102e-07	0.463187	NA	NA	NA	0.33695	0.435482	1
TwinTrait1004	categorical	ace	0.107802	4.03665e-08	0.488914	0.680394	0.671025	0.508935	0.825714	0.221172	5.19809e-05	0.424599	NA	NA	NA	0.727148	0.485683	1
TwinTrait1005	categorical	ace	0.083777	4.41377e-05	0.361778	0.748668	0.811627	0.638222	0.960527	0.104596	1.78614e-06	0.289189	NA	NA	NA	0.142544	0.308403	1
TwinTrait1006	categorical	ade	0.055074	0.000253277	0.0573799	0.872622	0.918097	0.756381	0.999555	0.0268292	0.00765114	0.243621	NA	NA	NA	0.000917332	0.00116038	1
TwinTrait1007	categorical	ade	1.88162e-10	1.88162e-10	2.00119e-08	1	1	1	1	1e-08	1e-08	1.83908e-08	NA	NA	NA	0.036894	0.0882879	1
TwinTrait1008	categorical	ace	8.50272e-08	1.42466e-08	8.50272e-08	0.998282	0.908723	0.61631	0.999992	0.0912765	9.4427e-07	0.378232	NA	NA	NA	0.210443	0.438745	1
TwinTrait1009	categorical	ade	1.00937e-08	1.00937e-08	1.09702e-07	0.998549	1	1	1	1.00804e-08	1.00804e-08	8.15608e-08	NA	NA	NA	0.339261	0.555802	1
TwinTrait101	categorical	ace	3.75493e-10	3.75493e-10	1.14994e-08	1	0.860763	0.700916	0.996422	0.139237	4.98386e-05	0.271789	NA	NA	NA	0.547448	0.788417	1
TwinTrait1010	categorical	ace	1.91969e-08	1.91969e-08	7.56262e-05	1	0.988019	0.68922	0.999974	0.0119808	9.98989e-09	0.265435	NA	NA	NA	0.683863	0.391349	1
TwinTrait1011	categorical	ace	9.83125e-07	1.64368e-08	9.83125e-07	1	0.999752	0.112635	0.999753	0.000247312	0.000247312	0.887365	NA	NA	NA	0.684765	0.635769	1
TwinTrait1012	categorical	ace	0.0858191	5.21094e-05	0.364218	0.739222	0.796429	0.635782	0.941151	0.117752	3.10516e-06	0.305878	NA	NA	NA	0.929504	0.945423	1
TwinTrait1013	categorical	ade	9.64943e-10	9.64943e-10	1.09565e-08	1	0.680596	0.551022	0.822567	0.319404	3.60128e-07	0.448803	NA	NA	NA	0.772507	0.643677	1
TwinTrait1014	categorical	ace	7.48164e-10	7.48164e-10	3.22712e-08	0.999406	0.869947	0.740846	0.969867	0.130053	7.4862e-08	0.236982	NA	NA	NA	0.242877	0.374412	1
TwinTrait1015	categorical	ace	0.270243	0.0083734	0.511796	0.158331	0.608426	0.488171	0.745579	0.12133	0.000360285	0.385973	NA	NA	NA	0.896768	0.978353	1
TwinTrait1017	continuous	ace	0.10845	1.08087e-08	0.367033	0.396422	0.562264	0.482972	0.648431	0.329286	0.104923	0.472396	0.539155	0.84178	0.526604	NA	NA	1
TwinTrait1018	continuous	ace	0.154163	1.02716e-08	0.385349	0.304802	0.708545	0.612235	0.81145	0.137292	1.01872e-08	0.317403	0.306526	0.586949	0.793178	NA	NA	1
TwinTrait1019	continuous	ace	0.211497	1.05521e-08	0.477901	0.1112	0.570033	0.488228	0.662769	0.21847	1.07673e-08	0.419861	0.45828	0.713108	0.814269	NA	NA	1
TwinTrait102	categorical	ace	0.00788175	0.00376184	0.359139	0.967025	0.762218	0.629456	0.861063	0.229901	6.1875e-07	0.32881	NA	NA	NA	0.028994	0.101027	1
TwinTrait1020	continuous	ace	0.0902685	8.95055e-09	0.36407	0.513538	0.634948	0.545142	0.726011	0.274783	0.0458251	0.408463	0.628973	0.820916	0.936818	NA	NA	1
TwinTrait1021	continuous	ace	0.0893542	9.91087e-09	0.336359	0.467368	0.542321	0.463997	0.625744	0.368324	0.155874	0.49576	0.894654	0.9739	0.911825	NA	NA	1
TwinTrait1022	continuous	ade	0.380293	1.01361e-08	0.565517	0.0965931	0.498805	0.423919	0.585368	0.120903	9.94961e-09	0.550373	0.575843	0.850805	0.96731	NA	NA	1
TwinTrait1023	continuous	ace	0.167954	9.89128e-09	0.432494	0.200997	0.571345	0.4902	0.662973	0.260701	0.0322436	0.440981	0.534341	0.22467	0.118024	NA	NA	1
TwinTrait1024	continuous	ace	0.156188	1.09088e-08	0.402731	0.20452	0.527563	0.449641	0.616843	0.316249	0.104527	0.483208	0.465038	0.74692	0.903236	NA	NA	1
TwinTrait1025	continuous	ace	0.262067	0.00505431	0.514005	0.0452092	0.54722	0.466525	0.639699	0.190712	1.02229e-08	0.396315	0.302559	0.539832	0.710036	NA	NA	1
TwinTrait1026	continuous	ace	0.304536	0.0380561	0.512359	0.0247426	0.565344	0.484126	0.657557	0.13012	9.96553e-09	0.347313	0.1274	0.0960635	0.140272	NA	NA	1
TwinTrait1027	continuous	ace	0.207142	1.00801e-08	0.465803	0.132334	0.605039	0.51825	0.702957	0.187819	1.00525e-08	0.389016	0.461218	0.0820946	0.148652	NA	NA	1
TwinTrait1029	continuous	ace	0.0893618	1.00064e-08	0.358159	0.502861	0.599062	0.516283	0.685362	0.311576	0.0795604	0.444465	0.530225	0.829291	0.46192	NA	NA	1
TwinTrait103	categorical	ade	5.25846e-11	5.25846e-11	5.45359e-08	1	0.288512	0.0694873	0.784786	0.711488	2.65863e-05	0.930512	NA	NA	NA	0.417726	0.311743	1
TwinTrait104	categorical	ade	0.199947	7.89569e-08	0.336586	0.518356	0.800052	0.650406	0.942922	1.02302e-06	1.00681e-08	1.02302e-06	NA	NA	NA	0.0827366	0.205676	1
TwinTrait106	continuous	ace	0.261047	1.02327e-08	0.406585	0.0831652	0.686733	0.593415	0.790792	0.0522198	1.01062e-08	0.285417	0.878878	0.931676	0.954264	NA	NA	1
TwinTrait107	categorical	ace	0.315175	0.0345665	0.415117	0.0300148	0.684825	0.584882	0.79541	1.0057e-08	1.0057e-08	1.67254e-08	NA	NA	NA	0.440936	0.653647	1
TwinTrait108	categorical	ace	2.83803e-07	1.47544e-08	2.83803e-07	0.998445	1	1	1	7.25647e-09	7.25647e-09	1.74179e-08	NA	NA	NA	0.441252	0.211214	1
TwinTrait109	categorical	ade	2.2983e-08	2.05787e-08	2.3905e-08	1	1	0.999999	1	9.73009e-09	9.73009e-09	2.20177e-08	NA	NA	NA	0.20632	0.263421	1
TwinTrait11	categorical	ace	0.161532	2.64477e-06	0.300861	0.401129	0.820808	0.699145	0.94958	0.0176594	9.82415e-09	0.220254	NA	NA	NA	0.0098158	0.0201838	1
TwinTrait110	categorical	ace	9.33771e-10	9.33771e-10	2.03189e-08	1	0.66069	0.388129	0.990537	0.33931	1.01918e-08	0.611871	NA	NA	NA	0.30996	0.469668	1
TwinTrait111	categorical	ade	1.01082e-08	1.01082e-08	1.59687e-08	0.999146	1	1	1	1.00909e-08	1.00909e-08	1.22229e-08	NA	NA	NA	0.147586	0.202439	1
TwinTrait112	categorical	ade	0.0610958	1.46248e-07	0.379437	0.835632	0.698227	0.590649	0.816004	0.240677	1.66577e-08	0.409355	NA	NA	NA	0.99428	0.891905	1
TwinTrait113	categorical	ade	2.41625e-10	7.38842e-13	0.61958	0.999737	1	0.359853	1	6.71655e-10	8.04506e-13	0.640145	NA	NA	NA	0.704085	0.755947	1
TwinTrait114	categorical	ade	0.311029	1.10293e-07	0.581304	0.716966	0.688971	0.417905	0.999633	2.61583e-07	1.0042e-08	2.61583e-07	NA	NA	NA	0.0447333	0.0498575	1
TwinTrait115	categorical	ade	1e-08	1e-08	1.45413e-08	1	1	1	1	6.7966e-10	6.7966e-10	1.36405e-08	NA	NA	NA	0.0214952	0.0223967	1
TwinTrait117	continuous	ace	0.229477	1.05407e-08	0.490653	0.0833552	0.566326	0.484016	0.659995	0.204198	1.05259e-08	0.410034	0.731006	0.897541	0.972407	NA	NA	1
TwinTrait118	categorical	ade	3.88509e-08	1.07765e-08	3.88509e-08	0.998085	0.825642	0.640595	1	0.174358	3.82706e-05	0.359387	NA	NA	NA	0.794044	0.942622	1
TwinTrait120	categorical	ade	3.39455e-08	1.15793e-08	3.39455e-08	1	0.587118	0.385728	0.826247	0.412882	1.00887e-06	0.614203	NA	NA	NA	0.084971	0.0399706	1
TwinTrait121	categorical	ace	0.299078	5.13323e-06	0.533933	0.359787	0.700922	0.466069	0.966599	1.00695e-08	1.00695e-08	1.08321e-08	NA	NA	NA	0.0439133	0.0792482	1
TwinTrait122	categorical	ace	9.99999e-09	9.99999e-09	1.7019e-08	1	1	1	1	1.83526e-08	1.83526e-08	2.10459e-08	NA	NA	NA	0.933171	0.960126	1
TwinTrait123	categorical	ade	9.95968e-10	9.95968e-10	1.08177e-08	1	0.912552	0.634242	0.99992	0.0874483	0.000142012	0.365758	NA	NA	NA	0.400275	0.365462	1
TwinTrait124	categorical	ace	1.27508e-05	9.99986e-09	1.27508e-05	1	0.495459	0.317165	0.661512	0.504528	0.000396583	0.64535	NA	NA	NA	0.487541	0.481503	1
TwinTrait125	categorical	ace	0.286646	1.58017e-08	0.572578	0.542293	0.713354	0.427414	0.999713	1.99143e-10	1.99143e-10	2.6245e-08	NA	NA	NA	0.0824376	0.177632	1
TwinTrait127	categorical	ace	3.2656e-15	3.2656e-15	1.25492e-08	1	0.998825	0.560451	0.999752	0.00117533	0.00022989	0.392569	NA	NA	NA	0.227097	0.432377	1
TwinTrait128	categorical	ace	1.39695e-09	1.39695e-09	1.79735e-08	0.999723	0.814961	0.713037	0.898708	0.185039	6.06956e-07	0.266251	NA	NA	NA	0.392329	0.483315	1
TwinTrait129	categorical	ade	1.28206e-07	1.08568e-08	1.28206e-07	1	0.750959	0.235605	0.999997	0.249041	4.57165e-06	0.764395	NA	NA	NA	0.0820077	0.180302	1
TwinTrait13	categorical	ade	0.0658972	6.1199e-08	0.362757	0.822024	0.721149	0.608089	0.843805	0.212953	1.98327e-06	0.39191	NA	NA	NA	0.428731	0.586983	1
TwinTrait130	categorical	ade	2.25326e-11	2.25326e-11	1.11528e-08	1	0.874176	0.605873	0.999467	0.125824	2.98776e-05	0.394126	NA	NA	NA	0.676335	0.221263	1
TwinTrait131	categorical	ade	9.99998e-09	9.16326e-09	1.30079e-08	1	1	1	1	1.44214e-07	8.99178e-09	1.44214e-07	NA	NA	NA	0.855494	0.923289	1
TwinTrait132	categorical	ade	2.49761e-09	2.49761e-09	1.60023e-08	0.998943	1	1	1	2.50446e-07	1.09183e-08	2.50446e-07	NA	NA	NA	0.530935	0.186196	1
TwinTrait133	categorical	ade	1e-08	1.55693e-11	0.655956	0.998077	1	0.326737	1	1e-08	1.98622e-11	0.673263	NA	NA	NA	0	NA	1
TwinTrait134	categorical	ade	1e-08	7.16706e-09	3.36056e-08	1	1	1	1	1e-08	6.93538e-09	3.25042e-08	NA	NA	NA	0.912797	0.986114	1
TwinTrait135	categorical	ade	9.86936e-08	3.01588e-08	9.86936e-08	1	1	1	1	3.87787e-07	2.37425e-08	3.87787e-07	NA	NA	NA	0.352686	0.576821	1
TwinTrait136	categorical	ade	1.88467e-08	1.46727e-08	1.88467e-08	1	1	1	1	1.11035e-08	1.11035e-08	1.50694e-08	NA	NA	NA	0.407605	0.158453	1
TwinTrait137	categorical	ade	5.08645e-08	1.43856e-08	3.65772e-07	1	1	0.999999	1	1e-08	1e-08	3.55961e-07	NA	NA	NA	0.128254	0.129524	1
TwinTrait138	categorical	ade	7.75139e-11	7.75139e-11	3.23375e-08	1	0.540588	0.380481	0.73087	0.459412	1.27146e-07	0.619456	NA	NA	NA	0.326349	0.528271	1
TwinTrait139	categorical	ace	3.21561e-09	3.21561e-09	1.12845e-08	1	0.592456	0.481731	0.698107	0.407544	0.117714	0.504557	NA	NA	NA	0.068976	0.0394665	1
TwinTrait14	categorical	ace	1e-08	1e-08	1.81529e-08	1	0.827749	0.728191	0.929941	0.172251	0.0699712	0.271769	NA	NA	NA	0.261946	0.316671	1
TwinTrait141	categorical	ade	5.5349e-09	1.16792e-09	6.40251e-07	1	1	0.999999	1	1.69766e-07	4.83877e-10	2.84325e-07	NA	NA	NA	0.994853	0.735844	1
TwinTrait142	categorical	ace	1e-08	4.86169e-10	2.08783e-08	1	0.841645	0.503656	0.999994	0.158355	0.000167037	0.435157	NA	NA	NA	0.492579	0.534894	1
TwinTrait143	categorical	ace	0.247614	4.63096e-07	0.344641	0.13881	0.751348	0.654916	0.862112	0.00103715	0.000636311	0.245889	NA	NA	NA	0.505075	0.0822261	1
TwinTrait145	categorical	ade	2.36797e-08	1.42379e-08	2.36797e-08	0.998011	1	1	1	2.3542e-07	1.35143e-08	2.3542e-07	NA	NA	NA	0.533279	0.246178	1
TwinTrait147	categorical	ade	1.76752e-08	1.04e-08	1.76752e-08	1	0.803385	0.635691	0.979329	0.196615	2.47623e-05	0.364311	NA	NA	NA	0.802059	0.331003	1
TwinTrait148	categorical	ade	2.45195e-08	2.26324e-11	8.94339e-06	1	1	0.0819578	1	2.81591e-08	6.05659e-10	0.917644	NA	NA	NA	0.45134	0.40116	1
TwinTrait149	categorical	ace	1.01685e-08	1.01685e-08	1.23876e-08	1	1	1	1	1.02193e-08	1.02193e-08	1.26286e-08	NA	NA	NA	0.202926	0.167965	1
TwinTrait15	categorical	ace	0.103957	4.89521e-05	0.437304	0.756556	0.776283	0.562669	0.967782	0.119759	0.000121342	0.355145	NA	NA	NA	0.849898	0.805628	1
TwinTrait150	categorical	ace	0.275814	0.00322471	0.573384	0.0673335	0.485353	0.397518	0.589627	0.238833	1.049e-09	0.459982	NA	NA	NA	0.239694	0.420285	1
TwinTrait151	categorical	ade	3.5632e-07	1.36287e-08	3.5632e-07	0.999097	0.864182	0.626707	0.999999	0.135818	0.000268595	0.37303	NA	NA	NA	0.278672	0.444068	1
TwinTrait152	categorical	ade	1.22574e-08	1.22574e-08	4.38598e-07	1	1	1	1	1e-08	1e-08	3.47093e-07	NA	NA	NA	0.37488	0.196284	1
TwinTrait154	categorical	ace	0.219722	1.64764e-08	0.322276	0.100647	0.780278	0.677743	0.889329	1.63722e-08	1.10326e-08	1.63722e-08	NA	NA	NA	0.403101	0.48007	1
TwinTrait155	categorical	ade	9.53517e-11	9.53517e-11	1.54134e-08	1	1	1	1	1.58413e-08	1.42999e-08	1.58413e-08	NA	NA	NA	0.051458	0.125029	1
TwinTrait156	categorical	ace	0.163625	1.25282e-08	0.357008	0.37699	0.760084	0.642994	0.881561	0.0762914	0.000364592	0.280257	NA	NA	NA	0.895003	0.84555	1
TwinTrait157	categorical	ade	2.73513e-11	2.73513e-11	1.54059e-08	0.999511	1	1	1	1e-08	5.03176e-09	1.31224e-08	NA	NA	NA	0.892426	0.494698	1
TwinTrait158	categorical	ace	1e-08	1e-08	1.41672e-08	1	0.569421	0.213039	0.978725	0.430579	2.04176e-06	0.724928	NA	NA	NA	0.156382	0.14726	1
TwinTrait159	categorical	ade	1e-08	1e-08	1.42634e-08	1	1	1	1	1.60835e-07	1.32712e-08	1.60835e-07	NA	NA	NA	0.623716	0.737765	1
TwinTrait16	categorical	ace	0.421246	0.0385087	0.644679	0.0306997	0.470252	0.354901	0.60957	0.108501	0.000385331	0.407899	NA	NA	NA	0.937768	0.911313	1
TwinTrait160	categorical	ade	0.0657108	2.55648e-06	0.540797	0.937081	0.775888	0.421904	1	0.158401	5.13062e-08	0.578098	NA	NA	NA	0.583548	0.500801	1
TwinTrait162	categorical	ade	6.68246e-08	1.08423e-08	6.68246e-08	1	0.902172	0.681762	0.999991	0.0978279	0.000248278	0.318236	NA	NA	NA	0.4941	0.552355	1
TwinTrait163	categorical	ace	1.62797e-09	1.62797e-09	1.15191e-08	1	0.780603	0.622565	0.924245	0.219397	2.45361e-05	0.356935	NA	NA	NA	0.732865	0.774389	1
TwinTrait164	categorical	ade	1.01008e-06	1.22292e-08	1.01008e-06	1	0.913719	0.684485	1	0.0862804	3.24541e-06	0.31551	NA	NA	NA	0.514385	0.346219	1
TwinTrait165	categorical	ace	1.5487e-06	1.0648e-08	1.5487e-06	1	0.672743	0.300993	1	0.327256	4.27873e-08	0.651973	NA	NA	NA	0.393105	0.532927	1
TwinTrait166	categorical	ace	1.63196e-07	1.21121e-08	1.63196e-07	1	0.985712	0.609466	0.99999	0.0142877	4.87319e-05	0.316969	NA	NA	NA	0.235026	0.346503	1
TwinTrait169	categorical	ace	1e-08	1e-08	1.92579e-08	1	0.827541	0.737708	0.919769	0.172459	0.0332515	0.26229	NA	NA	NA	0.822644	0.829337	1
TwinTrait17	categorical	ade	1e-08	1e-08	1.24036e-08	0.999118	0.385189	0.225872	0.608002	0.614811	6.56953e-08	0.774128	NA	NA	NA	0.71343	0.891113	1
TwinTrait170	categorical	ace	3.4796e-09	3.4796e-09	1.52447e-08	0.999607	0.845727	0.757781	0.935861	0.154273	4.88556e-08	0.242131	NA	NA	NA	0.151664	0.335785	1
TwinTrait171	categorical	ade	1.50337e-07	1.00083e-08	1.50337e-07	0.998629	0.999999	0.999999	1	9.40509e-07	1.00053e-08	9.40509e-07	NA	NA	NA	0.915027	0.803189	1
TwinTrait172	categorical	ace	0.0246144	1.2331e-07	0.318042	0.895969	0.79793	0.678706	0.89633	0.177456	0.000205891	0.286248	NA	NA	NA	0.299038	0.206239	1
TwinTrait173	categorical	ace	0.261648	7.04766e-07	0.859934	0.658899	0.385159	0.138532	0.771034	0.353193	2.03744e-05	0.788413	NA	NA	NA	0.172662	0.246039	1
TwinTrait175	categorical	ace	1.85427e-09	1.85427e-09	5.30671e-08	1	0.775286	0.663676	0.88885	0.224714	0.0479491	0.333992	NA	NA	NA	0.0175565	0.0280967	1
TwinTrait176	categorical	ace	1e-08	1e-08	1.48187e-08	0.99913	1	1	1	5.19995e-11	5.19995e-11	1.6652e-08	NA	NA	NA	0.269634	0.383459	1
TwinTrait177	categorical	ade	6.52418e-09	6.52418e-09	1.06975e-08	1	0.922887	0.696639	0.999996	0.077113	5.54983e-08	0.303361	NA	NA	NA	0.141284	0.253653	1
TwinTrait178	categorical	ade	2.56646e-10	2.56646e-10	1.42057e-08	1	0.334712	0.0409904	0.999951	0.665288	1.88026e-07	0.959064	NA	NA	NA	0.127379	0.271881	1
TwinTrait179	categorical	ade	0.286407	3.93292e-06	0.675904	0.722062	0.61637	0.298067	0.999987	0.0972233	0.000106902	0.70189	NA	NA	NA	0.00907449	0.0180179	1
TwinTrait18	categorical	ade	2.46416e-13	2.46416e-13	5.13703e-08	0.999961	1	1	1	5.37116e-09	5.37116e-09	2.77865e-08	NA	NA	NA	0.423538	0.194036	1
TwinTrait180	categorical	ace	0.198227	4.83081e-05	0.338704	0.171171	0.801773	0.66127	0.947865	2.61571e-08	2.54681e-08	2.61571e-08	NA	NA	NA	0.247559	0.309803	1
TwinTrait181	categorical	ace	0.0604128	0.000399442	0.486128	0.81106	0.665923	0.504889	0.808015	0.273664	1.02243e-06	0.438225	NA	NA	NA	0.975642	0.501169	1
TwinTrait182	categorical	ace	0.299249	4.21612e-07	0.474852	0.0979265	0.640574	0.525148	0.771304	0.0601772	1.25914e-06	0.325207	NA	NA	NA	0.800808	0.908706	1
TwinTrait183	continuous	ace	0.114484	9.67667e-09	0.389597	0.439753	0.69698	0.596538	0.798354	0.188536	1.04548e-08	0.339212	0.704082	0.593097	0.587074	NA	NA	1
TwinTrait184	categorical	ade	0.433057	1.42136e-10	0.740957	0.749631	0.566943	0.259018	0.974698	1.44836e-07	1.01929e-08	1.44836e-07	NA	NA	NA	0.779072	0.500507	1
TwinTrait185	categorical	ade	1.04244e-08	1.04244e-08	1.29261e-08	1	1	1	1	3.90916e-08	1.17173e-08	3.90916e-08	NA	NA	NA	0.81048	0.81614	1
TwinTrait186	categorical	ade	3.36615e-11	3.36615e-11	0.669757	0.999905	1	0.297479	1	5.87299e-12	5.87299e-12	0.70248	NA	NA	NA	0.994797	0.999777	1
TwinTrait188	categorical	ace	0.378491	4.98986e-06	0.646533	0.295645	0.547255	0.353467	0.791094	0.0742542	1.54719e-07	0.509954	NA	NA	NA	0.190787	0.174316	1
TwinTrait189	categorical	ade	2.24439e-10	2.24439e-10	1.90388e-08	1	0.919459	0.406109	0.999815	0.0805414	1e-08	0.593886	NA	NA	NA	0.222298	0.35439	1
TwinTrait19	categorical	ace	0.0943978	2.93145e-05	0.323932	0.774722	0.802547	0.675042	0.916429	0.103055	1.8825e-07	0.260537	NA	NA	NA	0.669345	0.685946	1
TwinTrait190	categorical	ace	3.0972e-09	3.0972e-09	1.11646e-08	1	0.727372	0.563329	0.875207	0.272628	1.26876e-06	0.41172	NA	NA	NA	0.348093	0.542704	1
TwinTrait191	categorical	ade	0.370413	3.31699e-07	0.500843	0.269584	0.629587	0.491595	0.773073	4.05331e-08	1.03261e-08	4.05331e-08	NA	NA	NA	0.482179	0.617751	1
TwinTrait192	categorical	ade	1.15439e-10	1.15439e-10	1.2211e-08	0.999566	0.814157	0.509314	1	0.185843	1.08707e-09	0.490683	NA	NA	NA	0.0389664	0.13747	1
TwinTrait193	categorical	ade	5.78365e-12	5.78365e-12	1.85967e-08	0.999336	1	1	1	3.78231e-10	3.78231e-10	1.65075e-08	NA	NA	NA	0.726989	0.905918	1
TwinTrait194	continuous	ace	0.200257	1.06719e-08	0.471787	0.147643	0.586379	0.507722	0.673896	0.213364	1.0839e-08	0.421112	0.777368	0.598277	0.00955028	NA	NA	1
TwinTrait195	categorical	ace	1e-08	1e-08	1.17347e-08	1	0.57586	0.296965	0.850829	0.42414	8.86529e-05	0.648659	NA	NA	NA	0.740943	0.576122	1
TwinTrait196	categorical	ace	0.115428	5.662e-06	0.669077	0.75867	0.564664	0.326896	0.79069	0.319908	5.80857e-06	0.567809	NA	NA	NA	0.22087	0.286969	1
TwinTrait197	categorical	ace	0.236473	6.7323e-08	0.414356	0.150158	0.693099	0.585643	0.811842	0.0704286	0.000330598	0.298801	NA	NA	NA	0.31669	0.490084	1
TwinTrait199	categorical	ade	0.199493	0.000239632	0.615668	0.491305	0.434505	0.340506	0.546853	0.366002	8.92952e-07	0.657656	NA	NA	NA	0.847187	0.828009	1
TwinTrait2	categorical	ace	1.15471e-08	1.15471e-08	1.21247e-08	0.999668	0.884864	0.773657	0.979081	0.115136	7.84774e-09	0.2072	NA	NA	NA	0.513819	0.759298	1
TwinTrait20	categorical	ace	0.277646	6.18888e-11	0.400017	0.0512851	0.722354	0.599892	0.851822	1.90215e-08	1.44002e-08	1.90215e-08	NA	NA	NA	0.327972	0.543979	1
TwinTrait200	categorical	ade	7.93522e-07	9.25777e-09	7.93522e-07	1	0.999999	0.999999	1	2.59816e-07	9.24666e-09	2.59816e-07	NA	NA	NA	0.968802	0.991751	1
TwinTrait201	categorical	ade	4.78264e-11	4.78264e-11	3.33e-08	0.998986	1	1	1	3.53374e-11	3.53374e-11	2.59327e-08	NA	NA	NA	0.700426	0.567267	1
TwinTrait202	categorical	ace	0.0158059	2.2899e-05	0.32468	0.93619	0.81365	0.674267	0.917042	0.170544	9.65193e-07	0.278644	NA	NA	NA	0.740285	0.809483	1
TwinTrait204	categorical	ade	0.170148	0.000340645	0.67192	0.843444	0.606964	0.30082	0.999998	0.222887	0.000108957	0.69918	NA	NA	NA	0.24798	0.0926024	1
TwinTrait205	categorical	ade	0.295507	3.75078e-05	0.519933	0.32292	0.576834	0.461171	0.705763	0.127659	0.000222815	0.532845	NA	NA	NA	0.84937	0.953316	1
TwinTrait206	categorical	ade	0.143674	4.00926e-06	0.145239	0.727128	0.742632	0.556938	0.935096	0.113694	7.51563e-06	0.443053	NA	NA	NA	0.819386	0.422883	1
TwinTrait208	categorical	ace	4.8779e-08	1.2549e-08	4.8779e-08	1	0.607471	0.314312	0.881207	0.392529	2.71115e-07	0.621148	NA	NA	NA	0.0175795	0.0357441	1
TwinTrait21	categorical	ace	0.659677	1.93054e-09	0.965857	0.627398	0.340322	0.0341428	1	1.08719e-06	9.99998e-09	1.08719e-06	NA	NA	NA	0.942045	0.407902	1
TwinTrait210	categorical	ace	0.0632426	0.000253227	0.54219	0.862366	0.70525	0.457811	0.904506	0.231508	4.49167e-07	0.442407	NA	NA	NA	0.208044	0.122252	1
TwinTrait211	categorical	ade	2.79936e-10	2.79936e-10	1.60409e-06	1	0.784759	0.321629	0.999881	0.215241	0.000119984	0.67837	NA	NA	NA	0.398704	0.376019	1
TwinTrait212	categorical	ace	0.545552	0.0509281	0.708453	0.0301125	0.423223	0.291548	0.596362	0.0312246	0.000276834	0.427583	NA	NA	NA	0.225998	0.350069	1
TwinTrait213	categorical	ade	7.25544e-09	7.25544e-09	1.37418e-08	0.998946	1	1	1	5.03595e-09	5.03595e-09	1.27422e-08	NA	NA	NA	0.867057	0.76058	1
TwinTrait214	categorical	ade	3.43857e-09	1.19092e-10	1.11039e-06	0.998548	1	0.999998	1	5.5938e-09	1.64073e-10	8.31522e-07	NA	NA	NA	0.0940997	0.226868	1
TwinTrait215	categorical	ace	0.0605936	0.000345758	0.582995	0.825806	0.548186	0.385232	0.705236	0.391221	3.14094e-08	0.565737	NA	NA	NA	0.0427002	0.0854422	1
TwinTrait216	categorical	ade	1.65647e-08	1.65647e-08	2.2467e-08	1	0.999994	0.999994	1	6.37561e-06	1.17883e-08	6.37561e-06	NA	NA	NA	0.42927	0.430604	1
TwinTrait217	categorical	ade	6.40528e-09	6.40528e-09	1.06873e-08	0.998892	0.824252	0.461739	0.999988	0.175748	7.52353e-06	0.538204	NA	NA	NA	0.952755	0.257184	1
TwinTrait218	categorical	ade	1.00304e-10	1.00304e-10	1.00773e-08	0.998562	0.924349	0.443152	0.999989	0.0756512	4.93367e-07	0.556822	NA	NA	NA	0.266557	0.429422	1
TwinTrait219	categorical	ace	1e-08	1e-08	1.02282e-08	1	0.67364	0.555394	0.766287	0.32636	0.0443403	0.413415	NA	NA	NA	0.469456	0.588192	1
TwinTrait220	categorical	ace	1e-08	1e-08	1.01809e-06	1	0.764506	0.599516	0.939206	0.235494	0.000375117	0.399897	NA	NA	NA	0.164127	0.0401512	1
TwinTrait221	categorical	ade	1.03998e-06	1.06443e-08	1.03998e-06	1	0.999998	0.999998	1	5.02459e-07	9.99998e-09	5.02459e-07	NA	NA	NA	0.859245	0.816955	1
TwinTrait222	categorical	ace	5.4658e-08	1.19523e-08	5.4658e-08	1	0.634485	0.33863	0.994019	0.365515	0.00573552	0.650491	NA	NA	NA	0.544249	0.738533	1
TwinTrait223	categorical	ade	5.79298e-08	1.04371e-08	5.79298e-08	1	1	1	1	3.99062e-08	1.02729e-08	3.99062e-08	NA	NA	NA	0.707319	0.313914	1
TwinTrait224	categorical	ade	0.00932593	0.000207315	0.467531	0.985525	0.701585	0.485957	0.953089	0.289089	2.84422e-06	0.514044	NA	NA	NA	0.821605	0.460401	1
TwinTrait225	categorical	ace	0.0938672	4.11654e-09	0.343646	0.714845	0.823939	0.656354	0.972183	0.0821933	6.52267e-06	0.273364	NA	NA	NA	0.169967	0.360957	1
TwinTrait226	categorical	ade	7.42872e-07	1.05486e-08	7.42872e-07	1	0.746133	0.474806	0.999953	0.253866	5.07365e-07	0.525207	NA	NA	NA	0.30483	0.0422442	1
TwinTrait227	continuous	ace	0.0943009	1.01481e-08	0.38037	0.516582	0.684704	0.589369	0.779535	0.220995	1.03542e-08	0.359994	0.679562	0.25294	0.49918	NA	NA	1
TwinTrait228	categorical	ade	6.30788e-07	2.20684e-08	6.30788e-07	1	0.241404	0.0989295	0.500979	0.758595	7.91026e-11	0.90107	NA	NA	NA	0.256231	0.0376925	1
TwinTrait229	categorical	ade	1e-08	1e-08	3.36455e-06	1	1	0.999994	1	1e-08	1e-08	3.00347e-06	NA	NA	NA	0.996784	0.896216	1
TwinTrait23	categorical	ade	8.56335e-06	1.41298e-08	8.56335e-06	1	0.999983	0.999983	1	8.63509e-06	1.39165e-08	8.63509e-06	NA	NA	NA	0.657546	0.720842	1
TwinTrait230	categorical	ade	0.0413646	0.00223422	0.915802	0.962245	0.195659	0.0679983	0.49604	0.762976	8.91716e-06	0.932001	NA	NA	NA	0.442046	0.336975	1
TwinTrait231	categorical	ace	7.2275e-09	7.2275e-09	0.599163	1	0.967415	0.400746	0.999995	0.0325853	9.9959e-09	0.446123	NA	NA	NA	0.740596	0.602919	1
TwinTrait232	categorical	ade	2.70416e-09	2.70416e-09	3.47675e-07	1	1	0.999999	1	2.10957e-07	2.00999e-07	2.93358e-07	NA	NA	NA	0.44462	0.705526	1
TwinTrait233	categorical	ade	2.22042e-07	1e-08	2.22042e-07	1	0.660779	0.302448	1	0.33922	3.77092e-09	0.697557	NA	NA	NA	0.101041	0.2064	1
TwinTrait234	categorical	ace	1e-08	1.22577e-11	1.15455e-07	0.999218	0.807364	0.470806	0.999998	0.192636	4.30946e-09	0.527987	NA	NA	NA	0.0740098	0.048775	1
TwinTrait235	categorical	ace	0.1826	2.14613e-06	0.479714	0.287421	0.61313	0.510591	0.726192	0.20427	0.000172055	0.416651	NA	NA	NA	0.595024	0.318458	1
TwinTrait236	categorical	ade	3.76112e-09	1.89516e-09	8.66605e-08	1	0.895834	0.619644	0.999748	0.104166	6.99876e-08	0.380351	NA	NA	NA	0.477031	0.543222	1
TwinTrait237	categorical	ace	5.12616e-09	1.42154e-09	6.56756e-08	1	1	1	1	2.9634e-10	2.85561e-10	7.11995e-08	NA	NA	NA	0.589069	0.779735	1
TwinTrait238	continuous	ace	0.314285	0.018265	0.416989	0.0369604	0.671039	0.583011	0.772362	0.0146763	1.04263e-08	0.254463	0.663184	0.698291	0.712599	NA	NA	1
TwinTrait239	continuous	ace	0.176846	1.07856e-08	0.451926	0.184789	0.567074	0.489616	0.653773	0.25608	0.0116195	0.44674	0.453469	0.332523	0.0129148	NA	NA	1
TwinTrait24	categorical	ade	5.83569e-08	9.99794e-09	1.98281e-07	1	0.177431	0.0211357	0.754473	0.822569	3.06591e-06	0.978879	NA	NA	NA	0.835421	0.681319	1
TwinTrait240	categorical	ade	1.67046e-09	1.67046e-09	1.17892e-08	1	0.989778	0.498565	0.999992	0.0102224	1.22118e-07	0.501434	NA	NA	NA	0.83499	0.927966	1
TwinTrait241	categorical	ace	0.326883	0.014599	0.508232	0.0396875	0.588922	0.491768	0.697266	0.0841955	6.90453e-05	0.334738	NA	NA	NA	0.696651	0.759245	1
TwinTrait242	categorical	ade	6.69364e-09	6.69364e-09	1.23607e-07	1	1	1	1	4.90713e-10	4.90713e-10	9.90791e-08	NA	NA	NA	0.096117	0.0496208	1
TwinTrait244	categorical	ace	1.66116e-07	7.66559e-08	1.66116e-07	1	0.763616	0.64192	0.890389	0.236384	0.0190822	0.357772	NA	NA	NA	0.749082	0.572631	1
TwinTrait245	categorical	ace	0.201052	8.20824e-09	0.406312	0.395926	0.744471	0.593688	0.902912	0.0544769	0.00033199	0.305863	NA	NA	NA	0.723221	0.835389	1
TwinTrait246	categorical	ade	1e-08	1.61509e-10	0.51664	1	1	0.467945	1	1e-08	1.58001e-10	0.532051	NA	NA	NA	0.729883	0.751184	1
TwinTrait248	categorical	ade	5.33293e-13	5.33293e-13	8.85231e-07	0.999184	1	0.999998	1	3.90287e-10	3.90287e-10	7.05839e-07	NA	NA	NA	0.689469	0.451358	1
TwinTrait249	categorical	ace	0.107638	8.73872e-06	0.239796	0.573631	0.880005	0.760211	0.997725	0.0123577	0.00774974	0.180287	NA	NA	NA	0.0954081	0.194307	1
TwinTrait25	categorical	ade	1e-08	1e-08	1.37448e-08	0.998078	1	1	1	1e-08	1e-08	1.32485e-08	NA	NA	NA	0.495489	0.506962	1
TwinTrait250	categorical	ace	1.14066e-09	1.14066e-09	1.23637e-07	1	0.786825	0.525795	1	0.213175	3.67297e-08	0.468014	NA	NA	NA	0.953426	0.938631	1
TwinTrait251	categorical	ade	1.07926e-08	1.07926e-08	1.37317e-08	1	0.406142	0.0775576	0.999997	0.593858	1.27584e-07	0.922395	NA	NA	NA	0.923204	0.61802	1
TwinTrait252	categorical	ace	2.10125e-07	1.4234e-08	2.10125e-07	1	0.697009	0.280801	1	0.302991	2.324e-07	0.71604	NA	NA	NA	0.650237	0.697397	1
TwinTrait253	categorical	ace	0.164682	6.24953e-08	0.459593	0.3441	0.651257	0.53463	0.773416	0.184061	2.8377e-09	0.377578	NA	NA	NA	0.384226	0.200343	1
TwinTrait254	categorical	ade	1.00118e-08	1.00118e-08	1.6577e-08	1	0.830953	0.6622	1	0.169047	2.66292e-09	0.337774	NA	NA	NA	0.817841	0.930386	1
TwinTrait255	categorical	ace	0.119255	1.62624e-07	0.473076	0.561096	0.654791	0.519969	0.785323	0.225954	2.09215e-05	0.406862	NA	NA	NA	0.873134	0.931179	1
TwinTrait256	categorical	ace	0.338447	0.0145387	0.440605	0.0400432	0.656061	0.559395	0.769918	0.00549151	0.00260849	0.262703	NA	NA	NA	0.87791	0.853011	1
TwinTrait257	categorical	ade	1.55302e-07	1.55302e-07	2.35412e-07	1	0.604877	0.263729	0.998267	0.395123	0.00141396	0.736122	NA	NA	NA	0.556256	0.636141	1
TwinTrait258	categorical	ace	3.90711e-10	3.90711e-10	4.07029e-08	0.999355	0.961561	0.871117	0.990589	0.0384388	0.00940469	0.126503	NA	NA	NA	0.380405	0.470579	1
TwinTrait259	categorical	ace	0.212761	4.7879e-06	0.639468	0.576507	0.588654	0.360533	0.835134	0.198585	1.67221e-06	0.522797	NA	NA	NA	0.868225	0.791052	1
TwinTrait260	categorical	ade	4.42731e-08	2.85938e-08	4.42731e-08	0.999773	0.885689	0.689706	0.999935	0.114311	8.59768e-11	0.310293	NA	NA	NA	0.127627	0.141452	1
TwinTrait261	categorical	ade	4.10724e-09	4.10724e-09	1.12097e-08	1	0.601207	0.198797	0.999988	0.398793	3.32615e-09	0.800818	NA	NA	NA	0.6563	0.564838	1
TwinTrait262	categorical	ace	2.88842e-08	9.99997e-09	2.88842e-08	1	0.612749	0.225534	0.945386	0.38725	0.000323775	0.654495	NA	NA	NA	0.0798725	0.0923845	1
TwinTrait263	categorical	ade	3.50162e-09	3.50162e-09	1.2953e-08	0.99931	0.590732	0.39891	0.82322	0.409268	2.65862e-08	0.601091	NA	NA	NA	0.686469	0.372715	1
TwinTrait264	categorical	ace	0.232238	6.16315e-06	0.490697	0.231982	0.637039	0.509281	0.7779	0.130723	0.000116692	0.373813	NA	NA	NA	0.546066	0.64611	1
TwinTrait265	categorical	ace	2.25034e-07	1.09831e-08	2.25034e-07	0.998441	0.613403	0.47068	0.732611	0.386596	0.0531883	0.496377	NA	NA	NA	0.103442	0.0814842	1
TwinTrait266	categorical	ace	1e-08	1.98941e-10	1.30709e-08	1	0.891068	0.727074	0.999991	0.108932	7.77591e-06	0.266278	NA	NA	NA	0.111217	0.201168	1
TwinTrait267	categorical	ade	0.142811	7.30162e-10	0.467752	0.610604	0.606316	0.497974	0.72869	0.250873	3.05744e-06	0.501775	NA	NA	NA	0.101347	0.0995171	1
TwinTrait268	categorical	ade	5.46727e-08	1.19667e-08	5.46727e-08	1	0.869346	0.379424	0.999981	0.130654	2.09108e-05	0.620508	NA	NA	NA	0.76939	0.678844	1
TwinTrait27	continuous	ace	0.093156	1.00665e-08	0.379392	0.522007	0.685864	0.590363	0.780593	0.22098	1.03373e-08	0.359235	0.68668	0.259538	0.507869	NA	NA	1
TwinTrait270	categorical	ade	1.66428e-11	1.66428e-11	0.000388554	1	0.999997	0.999031	0.999997	2.60712e-06	2.60712e-06	0.000264092	NA	NA	NA	0.224957	0.40541	1
TwinTrait271	categorical	ace	1.21292e-09	1.21292e-09	1.1077e-06	0.999842	1	0.999997	1	5.88477e-09	5.88477e-09	7.01055e-07	NA	NA	NA	0.319556	0.42088	1
TwinTrait272	categorical	ace	0.000700936	0.000609956	0.000864162	0.997499	0.529899	0.404457	0.638689	0.4694	0.112886	0.56792	NA	NA	NA	0.089888	0.127959	1
TwinTrait274	categorical	ade	3.58311e-07	3.58311e-07	0.492724	1	1	0.479287	1	7.13538e-10	7.13538e-10	0.520712	NA	NA	NA	0.380939	0.634023	1
TwinTrait275	categorical	ade	9.31323e-10	9.31323e-10	8.51655e-08	0.997559	0.321544	0.168478	0.666411	0.678456	0.333329	0.872508	NA	NA	NA	0.473236	0.745776	1
TwinTrait276	categorical	ade	1e-08	1e-08	1.51544e-08	1	1	1	1	1.90952e-09	1.90952e-09	1.3273e-08	NA	NA	NA	0.0597677	0.0780885	1
TwinTrait277	categorical	ace	9.99934e-09	9.99934e-09	5.77067e-08	0.998429	0.452336	0.121547	0.999817	0.547664	0.0302627	0.878453	NA	NA	NA	0.0782433	0.132183	1
TwinTrait278	categorical	ace	0.177896	4.11004e-06	0.671262	0.798244	0.663832	0.328741	0.999985	0.158272	2.51669e-06	0.586773	NA	NA	NA	0.251991	0.341014	1
TwinTrait279	categorical	ade	1.00988e-10	1.00988e-10	1.03977e-08	0.999841	0.620104	0.427945	0.844514	0.379896	6.86845e-06	0.572056	NA	NA	NA	0.843436	0.710256	1
TwinTrait28	categorical	ade	2.33094e-08	1.31519e-08	2.33094e-08	1	0.660745	0.460476	0.887985	0.339255	0.000180651	0.539526	NA	NA	NA	0.554049	0.583709	1
TwinTrait280	categorical	ade	1.22703e-12	1.22703e-12	1.517e-08	1	0.999999	0.999999	1	5.2593e-07	1e-08	5.2593e-07	NA	NA	NA	0.21736	0.0994091	1
TwinTrait282	categorical	ade	0.259942	0.000167886	0.538439	0.454545	0.566902	0.439867	0.711414	0.173156	1.34208e-05	0.557496	NA	NA	NA	0.947446	0.810365	1
TwinTrait285	continuous	ace	0.0311997	1.00092e-08	0.306417	0.820625	0.642094	0.554862	0.721351	0.326706	0.0922894	0.419406	0.704152	0.543627	0.407135	NA	NA	1
TwinTrait286	categorical	ade	7.21265e-10	6.76095e-11	0.000121747	1	1	0.369283	1	2.16626e-09	7.08686e-11	0.000122548	NA	NA	NA	0.791922	0.592417	1
TwinTrait287	categorical	ace	7.78313e-11	7.78313e-11	2.93114e-07	0.999217	0.866203	0.547297	0.999983	0.133797	2.93152e-10	0.424457	NA	NA	NA	0.508874	0.690983	1
TwinTrait288	categorical	ade	2.15076e-06	2.36651e-08	2.15076e-06	1	0.999998	0.999998	1	7.05466e-08	1.86835e-08	7.05466e-08	NA	NA	NA	0.815782	0.409196	1
TwinTrait289	categorical	ade	5.36111e-10	5.36111e-10	1.5668e-08	0.998627	1	1	1	6.02637e-13	6.02637e-13	1.35081e-08	NA	NA	NA	0.376636	0.164843	1
TwinTrait29	categorical	ace	0.080624	2.28587e-05	0.414252	0.634259	0.607854	0.498115	0.712561	0.311522	0.0366448	0.451466	NA	NA	NA	0.107955	0.189061	1
TwinTrait290	categorical	ace	0.11864	0.000223543	0.579126	0.849134	0.735283	0.420879	0.999916	0.146077	3.21475e-09	0.50657	NA	NA	NA	0.931669	0.812168	1
TwinTrait291	categorical	ade	1e-08	5.82299e-09	2.8342e-08	1	0.476843	0.110123	0.999991	0.523157	8.01035e-10	0.889885	NA	NA	NA	0.353242	0.517556	1
TwinTrait292	categorical	ade	2.86926e-07	1.02808e-08	2.86926e-07	1	0.491183	0.160312	0.999998	0.508817	3.83237e-08	0.839421	NA	NA	NA	0.561338	0.420468	1
TwinTrait293	categorical	ace	0.317274	5.52559e-08	0.4351	0.0571012	0.660885	0.564661	0.770068	0.0218405	0.000293085	0.289578	NA	NA	NA	0.622532	0.446955	1
TwinTrait295	categorical	ade	2.59881e-16	2.59881e-16	1.97676e-08	1	0.868604	0.733695	0.999999	0.131396	2.50813e-08	0.266034	NA	NA	NA	0.10709	0.232558	1
TwinTrait296	categorical	ade	0.03688	5.5305e-07	0.436776	0.96149	0.788815	0.543358	0.999971	0.174305	0.000284755	0.456642	NA	NA	NA	0.250998	0.236971	1
TwinTrait297	categorical	ade	7.83237e-08	1.24003e-08	7.83237e-08	1	1	1	1	3.94097e-07	1.13605e-08	3.94097e-07	NA	NA	NA	0.468483	0.395256	1
TwinTrait298	categorical	ade	1e-08	6.72757e-11	7.2827e-07	0.998994	1	0.427114	1	1e-08	1.41306e-11	0.572887	NA	NA	NA	0.972349	0.494134	1
TwinTrait299	categorical	ace	2.15739e-08	1.19966e-08	2.15739e-08	1	1	1	1	1.68083e-09	1.68083e-09	1.11081e-08	NA	NA	NA	0.39972	0.408648	1
TwinTrait3	categorical	ace	1e-08	1e-08	1.35852e-08	1	0.879227	0.712363	1	0.120773	2.09088e-08	0.251393	NA	NA	NA	0.574705	0.658385	1
TwinTrait30	categorical	ade	1.50649e-07	9.99999e-09	1.50649e-07	0.985684	0.458595	0.0928755	0.999991	0.541405	2.30151e-06	0.907079	NA	NA	NA	0.214368	0.436996	1
TwinTrait300	categorical	ace	1e-08	1e-08	1.33805e-08	0.998553	0.606752	0.133687	0.999981	0.393248	3.59663e-08	0.757194	NA	NA	NA	0.706823	0.530343	1
TwinTrait301	categorical	ace	1.63269e-08	1.20019e-08	1.63269e-08	0.998661	1	1	1	3.21421e-09	3.21421e-09	1.21183e-08	NA	NA	NA	0.31581	0.449471	1
TwinTrait302	categorical	ace	1.11748e-08	1.11748e-08	1.50798e-08	1	0.916979	0.681797	0.999999	0.0830206	8.54688e-11	0.305288	NA	NA	NA	0.933979	0.982006	1
TwinTrait303	categorical	ace	1.74164e-08	1.10982e-08	1.74164e-08	0.999006	0.952345	0.811268	0.999685	0.0476551	0.000234809	0.15586	NA	NA	NA	0.153071	0.305671	1
TwinTrait304	categorical	ade	0.000100252	1.0001e-08	0.000100252	1	0.514257	0.133358	0.99999	0.485642	1.22044e-05	0.866341	NA	NA	NA	0.713105	0.769278	1
TwinTrait305	categorical	ace	0.284961	2.46664e-07	0.572059	0.0648645	0.506077	0.412001	0.614301	0.208962	3.05074e-08	0.435394	NA	NA	NA	0.210868	0.270117	1
TwinTrait306	categorical	ace	1e-08	1e-08	0.615659	0.999513	0.62931	0.351744	0.909449	0.37069	1.01663e-07	0.607184	NA	NA	NA	0.438104	0.589194	1
TwinTrait307	categorical	ace	1e-08	1e-08	1.19769e-08	1	0.850115	0.666336	1	0.149885	8.84697e-08	0.306217	NA	NA	NA	0.329951	0.368285	1
TwinTrait308	categorical	ace	0.00447248	4.11706e-06	0.26251	0.991386	0.987477	0.737474	0.999998	0.0080507	2.677e-06	0.210378	NA	NA	NA	0.901143	0.98187	1
TwinTrait309	categorical	ade	1.24802e-07	1.11736e-08	1.24802e-07	1	0.537065	0.222278	0.996138	0.462935	7.96292e-08	0.777694	NA	NA	NA	0.951967	0.740799	1
TwinTrait31	continuous	ace	0.254315	1.05016e-08	0.377422	0.0996661	0.719079	0.622578	0.830145	0.0266058	9.82929e-09	0.25555	0.628007	0.0147233	0.0450935	NA	NA	1
TwinTrait310	categorical	ace	1.10779e-07	1.0386e-08	1.10779e-07	1	0.715823	0.401218	0.998025	0.284177	2.40045e-08	0.53246	NA	NA	NA	0.745772	0.703276	1
TwinTrait311	categorical	ace	1e-08	1e-08	2.84904e-08	1	1	1	1	2.41225e-10	2.41225e-10	3.32727e-08	NA	NA	NA	0.789535	0.80106	1
TwinTrait312	categorical	ace	0.0140862	4.97059e-07	0.323687	0.932382	0.985914	0.676312	0.999703	1.57144e-07	1.02442e-08	1.57144e-07	NA	NA	NA	0.208245	0.311183	1
TwinTrait313	categorical	ace	7.21404e-09	7.21404e-09	5.12754e-08	1	0.887288	0.393852	0.999535	0.112712	6.97795e-08	0.549528	NA	NA	NA	0.475516	0.738179	1
TwinTrait314	categorical	ace	3.63516e-09	3.63516e-09	1.16903e-08	1	0.79809	0.673665	0.905503	0.20191	1.38892e-08	0.305887	NA	NA	NA	0.34276	0.554051	1
TwinTrait315	categorical	ace	0.310284	3.49851e-06	0.834956	0.55459	0.40815	0.16428	0.77573	0.281566	1.56233e-05	0.727458	NA	NA	NA	0.237331	0.447948	1
TwinTrait318	categorical	ade	2.74368e-08	2.74368e-08	0.77536	0.99906	1	0.218715	1	2.4428e-10	2.4428e-10	0.781293	NA	NA	NA	0.371009	0.283398	1
TwinTrait319	categorical	ace	7.28203e-07	9.35021e-09	7.28203e-07	1	0.999999	0.999999	1	4.3531e-11	4.3531e-11	1.44778e-08	NA	NA	NA	0.139875	0.176416	1
TwinTrait32	categorical	ade	0.0179708	9.88473e-06	0.350116	0.969118	0.856908	0.608229	1	0.125121	1.1049e-07	0.391771	NA	NA	NA	0.103855	0.0558759	1
TwinTrait320	categorical	ade	0.121129	6.69273e-06	0.341758	0.681378	0.766555	0.633499	0.903183	0.112316	0.000134446	0.366551	NA	NA	NA	0.43967	0.668146	1
TwinTrait321	categorical	ade	0.230185	3.6229e-05	0.489471	0.406984	0.59467	0.486841	0.71651	0.175146	9.07748e-06	0.509947	NA	NA	NA	0.270503	0.295431	1
TwinTrait322	categorical	ace	0.175575	6.33728e-06	0.327672	0.284225	0.777019	0.672328	0.888939	0.047406	0.00206709	0.246341	NA	NA	NA	0.974819	0.994479	1
TwinTrait324	categorical	ade	2.43817e-06	3.9961e-08	2.43817e-06	1	0.999997	0.999997	1	4.61976e-07	4.25401e-08	4.61976e-07	NA	NA	NA	0.534884	0.118545	1
TwinTrait325	categorical	ace	0.344996	5.18264e-08	0.913005	0.328239	0.213532	0.0680952	0.511728	0.441472	3.36809e-10	0.80401	NA	NA	NA	0.881785	0.312803	1
TwinTrait326	categorical	ace	0.0861997	1.04553e-05	0.814281	0.912634	0.54997	0.185382	0.999961	0.363831	7.86311e-06	0.740208	NA	NA	NA	0.459503	0.554987	1
TwinTrait328	categorical	ade	8.68415e-05	1.04351e-08	8.68415e-05	1	0.999913	0.999913	1	1e-08	1e-08	1.03588e-08	NA	NA	NA	0.261613	0.388023	1
TwinTrait330	categorical	ace	0.294829	4.47584e-05	0.454795	0.0769098	0.650287	0.545205	0.768441	0.0548847	2.25245e-05	0.30923	NA	NA	NA	0.00399932	0.0223984	1
TwinTrait331	categorical	ade	4.12602e-07	1.31907e-08	4.12602e-07	1	0.999999	0.999999	1	1.93615e-07	1.22992e-08	1.93615e-07	NA	NA	NA	0.397699	0.466885	1
TwinTrait332	categorical	ace	6.31913e-12	6.31913e-12	9.65307e-05	1	0.688565	0.401043	0.99981	0.311435	3.04835e-07	0.587379	NA	NA	NA	0.853073	0.895984	1
TwinTrait333	categorical	ace	3.84044e-09	3.84044e-09	1.92011e-08	1	0.89905	0.631656	0.999999	0.10095	8.8078e-09	0.367846	NA	NA	NA	0.891944	0.977293	1
TwinTrait334	categorical	ade	6.08429e-09	6.08429e-09	1.1545e-08	0.999447	0.617164	0.180928	1	0.382836	1.27685e-06	0.819038	NA	NA	NA	0.371104	0.591427	1
TwinTrait335	categorical	ade	1e-08	1e-08	3.06173e-08	1	1	1	1	1e-08	1e-08	3.03226e-08	NA	NA	NA	0.382189	0.605978	1
TwinTrait336	categorical	ade	1.55359e-07	1.35765e-08	1.55359e-07	0.997986	1	1	1	1e-08	1e-08	1.39377e-08	NA	NA	NA	0.748955	0.400837	1
TwinTrait337	categorical	ade	1e-08	1e-08	1.34268e-08	1	1	1	1	1e-08	1e-08	1.28574e-08	NA	NA	NA	0.269153	0.226752	1
TwinTrait338	categorical	ace	0.0120264	0.000354161	0.313825	0.9473	0.815027	0.684905	0.909154	0.172947	2.28393e-05	0.269873	NA	NA	NA	0.101697	0.1083	1
TwinTrait34	categorical	ace	0.25428	0.000168822	0.546255	0.49545	0.74572	0.453745	0.999673	8.87054e-10	8.87054e-10	1.17251e-08	NA	NA	NA	0.122715	0.219068	1
TwinTrait340	categorical	ade	2.04182e-07	9.62189e-09	2.04182e-07	0.999295	0.999999	0.999999	1	3.2492e-07	9.61231e-09	3.2492e-07	NA	NA	NA	0.840675	0.873324	1
TwinTrait341	categorical	ace	0.252881	8.50995e-06	0.497477	0.147593	0.607838	0.501446	0.725754	0.139281	0.00022457	0.391178	NA	NA	NA	0.223787	0.298289	1
TwinTrait342	categorical	ade	5.93706e-08	4.45399e-08	5.93706e-08	1	1	1	1	2.89972e-09	2.89972e-09	3.68084e-08	NA	NA	NA	0.897803	0.520636	1
TwinTrait343	categorical	ace	0.0193679	9.98655e-09	0.339442	0.90769	0.980632	0.660557	0.999795	4.0128e-10	4.0128e-10	1.04565e-08	NA	NA	NA	0.925643	0.577507	1
TwinTrait346	categorical	ace	0.317944	6.56269e-10	0.548417	0.0612672	0.554092	0.45081	0.672874	0.127964	2.185e-06	0.392588	NA	NA	NA	0.450373	0.633662	1
TwinTrait347	categorical	ade	1.39839e-07	1.09834e-08	1.39839e-07	1	0.845722	0.417656	0.999994	0.154278	5.35606e-08	0.582342	NA	NA	NA	0.147062	0.167444	1
TwinTrait348	categorical	ade	6.61078e-10	6.61078e-10	1.28019e-08	1	1	1	1	5.88812e-08	1.12607e-08	5.88812e-08	NA	NA	NA	0.966263	0.813022	1
TwinTrait350	continuous	ace	0.118024	9.55019e-09	0.397304	0.404046	0.652189	0.559967	0.74891	0.229787	1.00929e-08	0.382544	0.155698	0.00377569	0.0103733	NA	NA	1
TwinTrait351	continuous	ace	0.198658	9.70156e-09	0.39157	0.190156	0.70888	0.60843	0.819492	0.0924616	9.68886e-09	0.294024	0.379251	0.582409	0.681396	NA	NA	1
TwinTrait352	categorical	ace	1e-08	1e-08	2.18857e-08	0.998606	0.605978	0.451411	0.774395	0.394022	0.095097	0.544434	NA	NA	NA	0.215254	0.298631	1
TwinTrait353	categorical	ace	0.070668	2.42625e-08	0.373324	0.849016	0.849951	0.626671	0.999872	0.0793808	9.7656e-09	0.308024	NA	NA	NA	0.684099	0.803566	1
TwinTrait356	categorical	ade	1.89643e-06	1.02757e-08	1.89643e-06	1	0.730665	0.349036	0.999676	0.269333	1.7895e-07	0.650966	NA	NA	NA	0.591353	0.348287	1
TwinTrait357	categorical	ace	0.230201	1.36902e-05	0.527796	0.423717	0.657437	0.472204	0.853243	0.112362	0.000271257	0.403515	NA	NA	NA	0.784497	0.141037	1
TwinTrait358	categorical	ace	0.340403	6.08136e-10	0.470438	0.0628613	0.634134	0.529562	0.754269	0.0254632	0.000347063	0.318858	NA	NA	NA	0.959515	0.877482	1
TwinTrait36	categorical	ade	0.137709	2.22509e-05	0.429209	0.737085	0.70951	0.545626	0.884804	0.152781	3.33644e-06	0.454375	NA	NA	NA	0.0167421	0.0405022	1
TwinTrait360	categorical	ade	0.12597	3.89759e-05	0.298147	0.719106	0.842436	0.684071	0.993714	0.0315935	0.000111886	0.31593	NA	NA	NA	0.732313	0	1
TwinTrait361	continuous	ace	0.12053	9.68698e-09	0.395392	0.413748	0.689906	0.590025	0.792045	0.189564	9.75309e-09	0.343585	0.786137	0.694535	0.644234	NA	NA	1
TwinTrait363	categorical	ace	1e-08	1e-08	1.21522e-08	1	0.863207	0.448637	0.996744	0.136793	0.00460609	0.550172	NA	NA	NA	0.508509	0.569904	1
TwinTrait364	categorical	ade	8.95574e-06	2.28746e-08	8.95574e-06	1	0.563067	0.219693	0.999274	0.436924	9.50903e-09	0.780282	NA	NA	NA	0.141036	0.290213	1
TwinTrait365	categorical	ace	0.0333686	0.000330692	0.681359	0.937239	0.570214	0.3097	0.79468	0.396418	4.07185e-08	0.602446	NA	NA	NA	0.325236	0.417543	1
TwinTrait366	categorical	ade	9.03528e-11	9.03528e-11	1.64759e-08	1	0.915919	0.561087	0.999955	0.0840813	3.82788e-07	0.438908	NA	NA	NA	0.765297	0.411122	1
TwinTrait367	categorical	ade	1.03453e-06	9.99993e-09	1.03453e-06	0.998446	0.520675	0.0793802	1	0.479324	5.51255e-08	0.921193	NA	NA	NA	0.176785	0.368423	1
TwinTrait368	categorical	ace	5.09902e-08	9.78934e-09	5.09902e-08	1	0.997312	0.595397	1	0.00268778	1.03105e-06	0.404496	NA	NA	NA	0.997665	0.951672	1
TwinTrait37	categorical	ade	1.09913e-07	1e-08	1.09913e-07	1	0.366225	0.105995	0.861025	0.633775	4.98074e-08	0.894174	NA	NA	NA	0.760881	0.323166	1
TwinTrait370	categorical	ace	0.0237392	0.000160901	0.55663	0.932354	0.56578	0.40466	0.713723	0.410481	7.56879e-07	0.556164	NA	NA	NA	0.203537	0.229608	1
TwinTrait371	categorical	ade	1.12764e-07	1.12764e-07	2.41556e-07	1	1	1	1	8.02042e-08	8.02042e-08	2.09779e-07	NA	NA	NA	0.36492	0.553693	1
TwinTrait372	categorical	ace	0.554557	0.0355075	0.7871	0.0357479	0.342058	0.212899	0.526639	0.103386	0.000291753	0.515818	NA	NA	NA	0.565451	0.328535	1
TwinTrait373	categorical	ace	1e-08	1e-08	1.35646e-08	1	0.747903	0.329195	1	0.252097	0.000177323	0.640735	NA	NA	NA	0.448853	0.715402	1
TwinTrait374	categorical	ace	0.257978	7.42539e-06	0.572135	0.502803	0.649915	0.427865	0.897684	0.092107	2.68713e-06	0.455702	NA	NA	NA	0.575777	0.607177	1
TwinTrait375	categorical	ade	0.0270337	0.000493034	0.472637	0.980691	0.814507	0.512533	1	0.15846	1.43829e-06	0.487221	NA	NA	NA	0.709407	0.509104	1
TwinTrait376	categorical	ade	1.22528e-09	1.22528e-09	1.00515e-08	0.995097	1	1	1	3.4549e-11	3.4549e-11	1.00278e-08	NA	NA	NA	0.49572	0.41978	1
TwinTrait377	categorical	ace	0.0158882	2.83412e-06	0.38326	0.931842	0.692628	0.575415	0.790392	0.291484	1.21085e-09	0.392606	NA	NA	NA	0.394249	0.247553	1
TwinTrait378	categorical	ade	1.54377e-08	1.54377e-08	1.60889e-08	1	0.683512	0.561318	0.816707	0.316488	0.182893	0.438307	NA	NA	NA	0.838912	0.697082	1
TwinTrait379	categorical	ade	1.97103e-05	1.00002e-08	1.97103e-05	0.998889	0.430873	0.193104	0.851277	0.569107	0.00036503	0.806897	NA	NA	NA	0.883954	0.159889	1
TwinTrait38	categorical	ace	3.88201e-13	3.88201e-13	2.58012e-08	1	0.437008	0.130654	0.986658	0.562992	2.45293e-06	0.869325	NA	NA	NA	0.301523	0.53947	1
TwinTrait380	categorical	ade	7.42285e-09	7.42285e-09	1.18589e-08	1	0.610501	0.190287	0.99989	0.389499	5.13769e-08	0.80971	NA	NA	NA	0.0380433	0.0789056	1
TwinTrait381	categorical	ace	5.20251e-09	5.20251e-09	1.16214e-08	1	0.835244	0.732555	0.940767	0.164756	4.96517e-07	0.267314	NA	NA	NA	0.285269	0.438544	1
TwinTrait382	categorical	ace	1e-08	1e-08	1.83124e-08	1	0.520483	0.106823	0.999717	0.479517	1.06106e-07	0.852917	NA	NA	NA	0.984558	0.477466	1
TwinTrait383	categorical	ade	0.814841	0.000214675	0.959821	0.806432	0.185159	0.0401792	0.545581	5.09965e-07	9.99975e-09	5.09965e-07	NA	NA	NA	0.638182	0.297847	1
TwinTrait384	categorical	ace	6.16406e-08	3.63587e-08	6.16406e-08	0.998443	0.999999	0.998561	1	5.03636e-07	2.07819e-08	5.03636e-07	NA	NA	NA	0.645164	0.321722	1
TwinTrait385	categorical	ace	4.07819e-10	4.07819e-10	1.5952e-08	1	0.932409	0.795147	0.999791	0.0675914	1.38397e-06	0.187956	NA	NA	NA	0.233099	0.165276	1
TwinTrait386	categorical	ade	6.2927e-09	6.2927e-09	1.15527e-08	1	0.921897	0.565875	0.999999	0.0781035	0.00024711	0.433988	NA	NA	NA	0.580775	0.14887	1
TwinTrait387	categorical	ace	2.82727e-08	1.13771e-08	2.82727e-08	1	0.997745	0.80743	0.999945	0.00225499	6.41013e-07	0.160669	NA	NA	NA	0.152863	0.290011	1
TwinTrait388	categorical	ade	1.51615e-09	1.51615e-09	1.88138e-07	1	0.746792	0.363247	0.999971	0.253208	1.02047e-08	0.636754	NA	NA	NA	0.208162	0.286003	1
TwinTrait389	categorical	ace	2.2909e-07	4.84494e-08	2.2909e-07	1	0.694239	0.484491	0.919884	0.30576	0.190526	0.508161	NA	NA	NA	0.601043	0.578002	1
TwinTrait39	categorical	ade	1.39628e-07	2.32807e-08	1.39628e-07	1	0.874276	0.745683	1	0.125724	2.15351e-06	0.254297	NA	NA	NA	0.0627284	0.0237858	1
TwinTrait390	categorical	ace	1.24106e-09	1.24106e-09	1.95301e-08	0.998546	1	1	1	8.47459e-09	8.47459e-09	2.1075e-08	NA	NA	NA	0.288569	0.147639	1
TwinTrait391	categorical	ace	0.339348	4.48997e-05	0.709422	0.665091	0.597117	0.290579	0.998455	0.0635344	3.16936e-05	0.637802	NA	NA	NA	0.681633	0.663692	1
TwinTrait393	categorical	ace	7.42599e-08	1.0458e-08	2.72853e-05	1	0.682116	0.0532569	1	0.317884	4.43581e-12	0.713949	NA	NA	NA	0.599316	0.282663	1
TwinTrait394	categorical	ade	9.81987e-09	9.81987e-09	1.32439e-08	0.998692	0.494258	0.0901756	0.999772	0.505742	3.41856e-05	0.909826	NA	NA	NA	0.700177	0.457648	1
TwinTrait395	categorical	ade	8.26064e-11	8.26064e-11	1.00252e-08	0.992605	0.518515	0.078351	0.999961	0.481485	3.33694e-06	0.921655	NA	NA	NA	0.703854	0.54381	1
TwinTrait396	categorical	ace	1e-08	1e-08	0.890764	0.994329	0.213831	0.0422272	0.602136	0.786169	2.65577e-10	0.95208	NA	NA	NA	2.0279e-109	0.166337	1
TwinTrait397	categorical	ade	1.00329e-08	1.00329e-08	2.0619e-08	1	1	1	1	2.33482e-07	1.81968e-08	2.33482e-07	NA	NA	NA	0.190961	0.266492	1
TwinTrait398	categorical	ade	1.74985e-08	8.95816e-09	1.74985e-08	0.998711	1	1	1	4.44907e-09	4.44907e-09	1.08481e-08	NA	NA	NA	0.611853	0.348728	1
TwinTrait399	categorical	ace	9.99999e-09	9.99999e-09	1.4046e-08	1	0.772621	0.599156	0.911461	0.227379	0.0296411	0.35998	NA	NA	NA	0.579292	0.179292	1
TwinTrait4	categorical	ade	1.26435e-08	1.26435e-08	1.3141e-08	1	0.779458	0.315693	0.999482	0.220542	5.29973e-08	0.68431	NA	NA	NA	0.902979	0.957781	1
TwinTrait40	categorical	ade	1.64783e-08	1.64783e-08	4.93082e-08	1	0.638659	0.342834	1	0.361341	6.87722e-08	0.656767	NA	NA	NA	0.22476	0.478066	1
TwinTrait400	categorical	ace	6.92213e-08	9.44267e-09	6.92213e-08	0.997941	0.782214	0.403542	0.999649	0.217786	1.45259e-08	0.596407	NA	NA	NA	0.240753	0.367325	1
TwinTrait401	categorical	ade	6.53438e-09	6.53438e-09	0.920515	1	0.293811	0.0714591	0.835823	0.706189	3.36702e-07	0.928541	NA	NA	NA	0.661562	0.658819	1
TwinTrait403	categorical	ace	0.194238	2.29376e-07	0.404557	0.303479	0.715709	0.595298	0.844776	0.0900533	0.000395302	0.314426	NA	NA	NA	0.982493	0.982524	1
TwinTrait404	categorical	ace	0.192877	1.31227e-07	0.743523	0.677807	0.460975	0.25287	0.726747	0.346147	3.18698e-05	0.69249	NA	NA	NA	0.538158	0.183715	1
TwinTrait405	categorical	ace	0.0603334	0.000269303	0.447163	0.905425	0.837817	0.552833	0.999999	0.101849	5.0612e-06	0.381383	NA	NA	NA	0.34487	0.0855935	1
TwinTrait406	categorical	ace	0.126089	4.64875e-07	0.526114	0.607971	0.622553	0.468139	0.776022	0.251358	0.00030908	0.45847	NA	NA	NA	0.52989	0.72229	1
TwinTrait407	categorical	ace	7.9926e-09	7.9926e-09	1.95103e-08	0.999575	0.586311	0.460761	0.698578	0.413689	0.110389	0.516352	NA	NA	NA	0.0951351	0.174614	1
TwinTrait408	categorical	ade	2.65898e-09	2.65898e-09	1.65193e-08	1	1	1	1	1e-08	1e-08	1.45008e-08	NA	NA	NA	0.425684	0.173996	1
TwinTrait409	categorical	ade	1.02645e-08	1.73892e-10	0.440274	1	1	0.533711	1	1.02237e-08	1.65859e-10	0.46629	NA	NA	NA	0.178101	0.303337	1
TwinTrait41	categorical	ace	0.000857683	8.8841e-07	0.613774	0.997414	0.525918	0.355277	0.694563	0.473224	0.205376	0.618352	NA	NA	NA	0.533439	0.731055	1
TwinTrait410	categorical	ace	1e-08	1e-08	1.4817e-08	1	0.762723	0.612876	0.90695	0.237277	5.10161e-05	0.374566	NA	NA	NA	0.104222	0.261943	1
TwinTrait411	categorical	ace	3.46839e-08	3.46839e-08	6.48846e-08	1	0.752583	0.619329	0.88046	0.247417	2.59513e-07	0.369292	NA	NA	NA	0.421279	0.65885	1
TwinTrait412	categorical	ade	1.76715e-10	1.76715e-10	1.0723e-08	1	0.693821	0.506758	0.901689	0.306179	3.48419e-08	0.493243	NA	NA	NA	0.693678	0.344038	1
TwinTrait413	categorical	ace	9.9998e-09	9.9998e-09	2.53309e-08	1	0.821856	0.526035	0.999975	0.178144	0.000131339	0.473698	NA	NA	NA	0.575703	0.690195	1
TwinTrait414	categorical	ace	0.289139	6.91467e-08	0.554787	0.129898	0.566768	0.445183	0.708372	0.144094	0.000321032	0.412931	NA	NA	NA	0.478142	0.515737	1
TwinTrait415	categorical	ace	1.69961e-14	1.69961e-14	7.29627e-06	1	0.622497	0.385601	0.905364	0.377503	4.44217e-06	0.614325	NA	NA	NA	0.0185951	0.0433228	1
TwinTrait416	categorical	ade	3.84777e-12	3.84777e-12	1.06469e-08	1	0.823072	0.53392	1	0.176928	1.12106e-09	0.466079	NA	NA	NA	0.823158	0.65926	1
TwinTrait417	categorical	ade	2.89606e-08	2.89606e-08	9.4521e-08	1	1	1	1	2.13317e-10	2.13317e-10	9.003e-08	NA	NA	NA	0.103573	0.164627	1
TwinTrait419	categorical	ade	7.30288e-09	7.30288e-09	1.75381e-08	0.997795	0.396119	0.191084	0.703289	0.603881	1.45041e-05	0.80856	NA	NA	NA	0.996038	0.940758	1
TwinTrait42	continuous	ace	0.348708	0.061681	0.433418	0.0173743	0.651292	0.566582	0.749771	1.04106e-08	1.04106e-08	0.233999	0.583944	0.545835	0.554219	NA	NA	1
TwinTrait420	categorical	ade	2.47735e-08	1.15745e-09	1.41959e-07	0.969318	1	1	1	6.82618e-09	1.14223e-09	1.42573e-07	NA	NA	NA	0.148339	0.258041	1
TwinTrait421	categorical	ade	0.368737	3.34858e-05	0.566755	0.337217	0.558055	0.42118	0.710337	0.0732081	0.00985647	0.571623	NA	NA	NA	0.691212	0.805573	1
TwinTrait422	categorical	ace	1e-08	1e-08	2.73593e-08	1	0.508197	0.358385	0.685539	0.491803	0.0600875	0.641415	NA	NA	NA	0.34225	0.201471	1
TwinTrait423	categorical	ade	5.56257e-08	1.00317e-08	5.56257e-08	1	1	0.999973	1	1.1585e-08	1.00145e-08	1.1585e-08	NA	NA	NA	0.457778	0.427305	1
TwinTrait424	categorical	ade	2.98135e-09	3.31221e-14	0.696878	0.999463	1	0.264815	1	1e-08	2.76847e-16	0.735182	NA	NA	NA	0.183634	0.311472	1
TwinTrait425	categorical	ace	0.193222	8.38939e-06	0.413995	0.384591	0.721432	0.586006	0.864209	0.0853457	0.000322969	0.330196	NA	NA	NA	0.139962	0.145779	1
TwinTrait426	categorical	ade	4.96788e-08	1.27344e-09	0.92019	0.998072	1	1	1	4.17499e-09	1.58125e-09	2.82051e-06	NA	NA	NA	0	0.996877	1
TwinTrait427	categorical	ace	1e-08	1e-08	5.47456e-08	1	0.65298	0.55108	0.748323	0.34702	0.128492	0.436166	NA	NA	NA	0.277752	0.468931	1
TwinTrait428	categorical	ace	1.00503e-08	1.00503e-08	1.38533e-08	0.999205	1	1	1	1.00644e-08	1.00644e-08	1.32738e-08	NA	NA	NA	0.574245	0.678116	1
TwinTrait43	categorical	ace	0.262898	7.4732e-06	0.388708	0.167684	0.719226	0.611292	0.841395	0.0178766	8.24823e-07	0.290259	NA	NA	NA	0.203112	0.146049	1
TwinTrait430	categorical	ade	4.42913e-09	4.42913e-09	1.84897e-08	0.998579	1	1	1	1.1544e-08	1.1544e-08	1.55328e-08	NA	NA	NA	0.227033	0.094735	1
TwinTrait431	categorical	ade	3.97567e-07	9.99311e-09	3.97567e-07	0.998536	0.55421	0.198069	1	0.445789	1.06369e-10	0.801824	NA	NA	NA	0.398768	0.212903	1
TwinTrait432	categorical	ade	1.98277e-08	1.55612e-08	1.98277e-08	0.999628	0.9086	0.718651	1	0.0914004	0.000186104	0.281251	NA	NA	NA	0.813517	0.934697	1
TwinTrait433	categorical	ade	1.99428e-08	1.99428e-08	1.18723e-07	0.998043	0.879247	0.750481	1	0.120753	3.14429e-08	0.249519	NA	NA	NA	0.185186	0.336017	1
TwinTrait434	categorical	ace	0.229791	8.04338e-06	0.407666	0.425914	0.770209	0.592334	0.966394	2.04085e-09	2.04085e-09	1.02862e-08	NA	NA	NA	0.171072	0.291115	1
TwinTrait435	categorical	ade	0.279853	0.000107352	0.81291	0.809488	0.395638	0.179066	0.727638	0.324509	4.25138e-06	0.820733	NA	NA	NA	0.0603959	0.126065	1
TwinTrait436	categorical	ace	1.92328e-07	1.11962e-08	1.92328e-07	1	0.720966	0.413502	0.99989	0.279033	5.70087e-07	0.554152	NA	NA	NA	0.55523	0.532444	1
TwinTrait438	categorical	ace	0.182062	4.4501e-06	0.418372	0.345738	0.699062	0.581614	0.824318	0.118876	8.4825e-07	0.34179	NA	NA	NA	0.525077	0.69804	1
TwinTrait439	categorical	ace	0.601256	1.11625e-09	0.945064	0.175806	0.190716	0.0540186	0.568299	0.208029	2.84437e-06	0.782995	NA	NA	NA	0.753935	0.461004	1
TwinTrait44	categorical	ace	0.102924	2.65056e-05	0.410417	0.682431	0.758551	0.589586	0.90781	0.138525	2.03128e-06	0.331725	NA	NA	NA	0.241987	0.42621	1
TwinTrait440	categorical	ade	1e-08	2.83963e-10	1.2623e-07	0.999612	1	1	1	1e-08	2.94487e-10	1.26653e-07	NA	NA	NA	0.0757809	0.187514	1
TwinTrait441	categorical	ace	0.26526	1.40389e-05	0.44703	0.211586	0.686175	0.552971	0.838805	0.0485651	2.9581e-06	0.322424	NA	NA	NA	0.707087	0.321299	1
TwinTrait442	categorical	ade	2.12537e-09	2.12537e-09	1.56684e-08	1	0.882459	0.585065	1	0.117541	2.557e-10	0.414907	NA	NA	NA	0.00461422	0.000712857	1
TwinTrait443	categorical	ace	1e-08	1e-08	1.40791e-08	1	0.807861	0.577096	0.999988	0.192139	3.33363e-07	0.404306	NA	NA	NA	0.800129	0.806419	1
TwinTrait444	categorical	ade	7.95176e-08	1.05874e-08	7.95176e-08	1	0.700619	0.278679	0.999893	0.299381	3.52191e-05	0.721321	NA	NA	NA	0.464211	0.516452	1
TwinTrait445	categorical	ade	1e-08	1e-08	1.24465e-08	1	0.313822	0.0760459	0.848083	0.686178	8.60455e-08	0.923949	NA	NA	NA	0.476845	0.634997	1
TwinTrait446	categorical	ade	5.54383e-07	1.18901e-08	5.54383e-07	1	0.999999	0.999999	1	7.97094e-08	1.12588e-08	7.97094e-08	NA	NA	NA	0.21073	0.244112	1
TwinTrait447	categorical	ade	0.0244368	0.0001479	0.419159	0.935807	0.649751	0.537212	0.775632	0.325812	0.000298837	0.462789	NA	NA	NA	0.42714	0.34641	1
TwinTrait449	categorical	ade	0.298776	1.64684e-07	0.522966	0.29868	0.558293	0.461425	0.666894	0.142931	0.000128626	0.530837	NA	NA	NA	0.892883	0.857792	1
TwinTrait45	categorical	ade	0.10162	0.000167233	0.387539	0.74069	0.707991	0.583565	0.842606	0.190389	7.06113e-06	0.416427	NA	NA	NA	0.71489	0.62001	1
TwinTrait450	categorical	ade	5.67698e-11	5.67698e-11	1.49093e-08	1	0.502085	0.157411	1	0.497915	3.6148e-08	0.842582	NA	NA	NA	0.27975	0.324626	1
TwinTrait451	categorical	ade	1e-08	8.41746e-11	0.415425	1	1	1	1	1e-08	6.87584e-11	0.464688	NA	NA	NA	0.794373	0.73851	1
TwinTrait452	categorical	ade	1.16016e-05	9.99608e-09	0.921527	1	0.370234	0.0929569	1	0.629754	6.05006e-10	0.893506	NA	NA	NA	0.140165	0.103405	1
TwinTrait453	categorical	ace	0.0524717	4.53405e-06	0.764135	0.918358	0.492267	0.228257	0.787962	0.455261	3.53448e-08	0.712606	NA	NA	NA	0.986864	0.549361	1
TwinTrait454	categorical	ace	1e-08	1e-08	5.37009e-08	1	0.830612	0.721906	0.941142	0.169388	5.92626e-09	0.276834	NA	NA	NA	0.700257	0.758121	1
TwinTrait455	categorical	ade	7.00766e-09	7.00766e-09	1.01609e-08	1	0.746248	0.569264	0.937815	0.253752	4.90578e-05	0.430323	NA	NA	NA	0.634089	0.776565	1
TwinTrait457	categorical	ade	1.23775e-08	1.01777e-08	1.23775e-08	0.998574	0.571264	0.354533	0.83753	0.428736	6.87754e-06	0.645468	NA	NA	NA	0.674115	0.869708	1
TwinTrait458	categorical	ace	0.227359	5.48067e-05	0.421485	0.254499	0.702152	0.578515	0.838067	0.0704885	4.24213e-05	0.320895	NA	NA	NA	0.978973	0.968816	1
TwinTrait459	categorical	ace	3.29387e-08	1.11075e-08	3.29387e-08	1	0.944163	0.703654	0.999889	0.0558375	2.85771e-06	0.255327	NA	NA	NA	0.805671	0.533655	1
TwinTrait46	categorical	ace	0.174316	0.000104251	0.452441	0.29394	0.649329	0.541911	0.764743	0.176355	0.000313586	0.375233	NA	NA	NA	0.362567	0.57661	1
TwinTrait460	categorical	ace	0.0103793	9.99558e-09	0.539038	0.96799	0.491566	0.33786	0.634408	0.498055	0.0397508	0.627859	NA	NA	NA	0.319574	0.447436	1
TwinTrait461	categorical	ace	0.232137	0.000387721	0.620909	0.262921	0.472126	0.35816	0.607544	0.295737	9.14665e-07	0.560255	NA	NA	NA	0.428257	0.377794	1
TwinTrait462	categorical	ace	0.031289	9.98925e-09	0.392196	0.864034	0.683584	0.565016	0.784059	0.285127	5.3468e-09	0.396615	NA	NA	NA	0.664556	0.845786	1
TwinTrait463	categorical	ade	7.95987e-10	7.95987e-10	2.22525e-05	1	0.507483	0.318663	0.928311	0.492517	9.86384e-08	0.775166	NA	NA	NA	0.367553	0.470029	1
TwinTrait464	categorical	ade	7.12221e-09	7.12221e-09	1.42166e-08	0.997977	1	1	1	4.61464e-09	4.61464e-09	1.40541e-08	NA	NA	NA	0.574166	0.526923	1
TwinTrait465	categorical	ade	2.11134e-07	1.07642e-08	2.11134e-07	1	0.999998	0.999998	1	1.79712e-06	1.01352e-08	1.79712e-06	NA	NA	NA	0.0422459	0.0852544	1
TwinTrait466	categorical	ade	2.5116e-07	2.98346e-08	2.5116e-07	1	0.915126	0.748776	0.999651	0.0848736	9.99999e-09	0.251224	NA	NA	NA	0.950874	0.964445	1
TwinTrait467	categorical	ade	1e-08	1e-08	1.2367e-08	1	1	1	1	1e-08	1e-08	1.1877e-08	NA	NA	NA	0.956486	0.20566	1
TwinTrait468	categorical	ade	0.118695	1.04138e-08	0.476774	0.691072	0.593748	0.489405	0.710411	0.287557	1.26176e-06	0.510542	NA	NA	NA	0.861274	0.749219	1
TwinTrait469	categorical	ade	6.66793e-08	1.46496e-08	6.66793e-08	1	1	1	1	1e-08	1e-08	1.38775e-08	NA	NA	NA	0.940314	0.392062	1
TwinTrait47	categorical	ace	0.280939	7.09587e-07	0.471989	0.116645	0.633911	0.527978	0.750445	0.0851502	3.59167e-06	0.357051	NA	NA	NA	0.338684	0.124389	1
TwinTrait470	categorical	ace	1e-08	3.29968e-10	0.00055488	1	0.833042	0.647556	0.999604	0.166958	8.87299e-07	0.347222	NA	NA	NA	0.030732	0.0371996	1
TwinTrait471	categorical	ade	3.21748e-06	1.31696e-08	3.21748e-06	1	0.866375	0.730992	1	0.133622	0.00037431	0.268973	NA	NA	NA	0.242549	0.124242	1
TwinTrait473	categorical	ace	1.71233e-08	1.71233e-08	3.63523e-08	0.998933	0.810222	0.6986	0.89895	0.189778	9.25203e-08	0.275438	NA	NA	NA	0.220801	0.308035	1
TwinTrait474	categorical	ade	4.91184e-08	1.1643e-08	4.91184e-08	0.998381	0.514399	0.286583	0.81891	0.485601	4.1674e-07	0.713418	NA	NA	NA	0.394673	0.584263	1
TwinTrait475	categorical	ace	0.177295	3.20111e-07	0.566275	0.542206	0.594977	0.431747	0.770248	0.227727	0.000249995	0.496711	NA	NA	NA	0.838594	0.564569	1
TwinTrait476	categorical	ade	5.05351e-09	5.05351e-09	1.23422e-08	1	1	1	1	3.55739e-08	1.06956e-08	3.55739e-08	NA	NA	NA	0.0260762	0.0484233	1
TwinTrait477	categorical	ace	9.99979e-09	9.99979e-09	5.18419e-08	1	0.725112	0.626682	0.823402	0.274888	0.0912419	0.368059	NA	NA	NA	0.389621	0.557414	1
TwinTrait478	categorical	ade	7.2113e-09	7.2113e-09	1.65632e-08	1	0.75312	0.600651	0.917291	0.24688	2.63208e-08	0.399313	NA	NA	NA	0.891515	0.969309	1
TwinTrait479	categorical	ade	1.88295e-09	1.88295e-09	6.94702e-08	1	0.756618	0.40225	0.999993	0.243382	1.01528e-07	0.59775	NA	NA	NA	0.608242	0.635103	1
TwinTrait48	categorical	ace	0.274781	1.08163e-07	0.457941	0.248546	0.725219	0.542054	0.929676	2.6308e-09	2.6308e-09	3.00753e-08	NA	NA	NA	0.685853	0.871493	1
TwinTrait480	categorical	ace	0.127689	0.000208671	0.458144	0.463311	0.624834	0.521801	0.733444	0.247477	1.57446e-07	0.425926	NA	NA	NA	0.438882	0.21844	1
TwinTrait481	categorical	ade	0.255712	6.9021e-09	0.707281	0.789351	0.603907	0.26992	0.999998	0.140381	0.000134504	0.73008	NA	NA	NA	0.250106	0.503886	1
TwinTrait482	categorical	ade	0.119286	3.60991e-06	0.441052	0.710317	0.642883	0.53219	0.765115	0.237832	3.27301e-06	0.467861	NA	NA	NA	0.217158	0.146473	1
TwinTrait483	categorical	ace	0.203741	6.04307e-07	0.513879	0.247566	0.585582	0.474949	0.71102	0.210677	1.971e-07	0.431993	NA	NA	NA	0.537494	0.373126	1
TwinTrait484	categorical	ace	8.43247e-10	8.43247e-10	1.63086e-08	1	1	1	1	1.87226e-07	1.50549e-08	1.87226e-07	NA	NA	NA	0.362785	0.42697	1
TwinTrait485	categorical	ade	5.28103e-10	5.28103e-10	1.1984e-08	1	0.272053	0.0697305	0.799996	0.727947	3.63464e-07	0.930025	NA	NA	NA	0.600352	0.684722	1
TwinTrait486	categorical	ade	4.74282e-09	4.74282e-09	5.3317e-06	1	1	0.999992	1	6.57718e-09	6.57718e-09	2.76819e-06	NA	NA	NA	0.046785	0.0861101	1
TwinTrait487	categorical	ade	2.18479e-09	2.18479e-09	1.11973e-08	1	0.478304	0.172808	0.966042	0.521696	0.000277212	0.826923	NA	NA	NA	0.485396	0.479093	1
TwinTrait488	categorical	ade	1.70115e-08	1.70115e-08	2.33229e-08	1	0.675469	0.390396	0.99979	0.324531	7.02487e-07	0.609608	NA	NA	NA	0.827856	0.389262	1
TwinTrait489	categorical	ace	1e-08	1e-08	1.38576e-08	1	0.909162	0.417753	0.999954	0.0908378	1.92501e-06	0.531973	NA	NA	NA	0.298398	0.453994	1
TwinTrait49	categorical	ace	0.0488921	2.07515e-05	0.407035	0.789037	0.61485	0.493647	0.720831	0.336258	0.0454147	0.459557	NA	NA	NA	0.118909	0.241477	1
TwinTrait490	categorical	ade	1.60224e-07	6.41158e-09	1.60224e-07	1	0.734435	0.429359	0.99987	0.265565	1.66122e-07	0.570643	NA	NA	NA	0.225774	0.164812	1
TwinTrait491	categorical	ade	1.45044e-07	1.12608e-08	1.45044e-07	1	0.576019	0.440682	0.732551	0.423981	0.267942	0.559134	NA	NA	NA	0.0931044	0.0942158	1
TwinTrait492	categorical	ace	1e-08	1e-08	2.47582e-06	1	0.792299	0.685464	0.89826	0.207701	1.50869e-07	0.309906	NA	NA	NA	0.840484	0.47153	1
TwinTrait493	categorical	ace	0.0436755	7.99594e-07	0.412525	0.823388	0.701058	0.567279	0.811427	0.255266	4.47662e-07	0.380346	NA	NA	NA	0.476185	0.541418	1
TwinTrait494	continuous	ace	0.203472	9.73408e-09	0.467988	0.135413	0.595935	0.510223	0.692841	0.200593	9.82773e-09	0.399332	0.528462	0.0501683	0.0749504	NA	NA	1
TwinTrait495	categorical	ace	0.595926	1.20666e-05	0.992135	0.301318	0.0964892	0.00770041	0.631143	0.307585	1.11417e-08	0.919192	NA	NA	NA	0.693923	0.662221	1
TwinTrait496	categorical	ace	1e-08	1e-08	7.39191e-08	1	0.960727	0.861731	0.999986	0.0392732	1.61204e-09	0.138008	NA	NA	NA	0.713402	0.77206	1
TwinTrait497	categorical	ade	7.5867e-08	1e-08	7.5867e-08	1	0.660628	0.261763	0.999993	0.339372	7.36694e-06	0.738387	NA	NA	NA	0.385045	0.271467	1
TwinTrait498	categorical	ade	4.80332e-08	9.43436e-09	0.000255067	1	0.698599	0.228807	0.999904	0.301401	7.11043e-11	0.770794	NA	NA	NA	0.884652	0.85434	1
TwinTrait499	categorical	ade	0.142528	2.07245e-07	0.444941	0.647111	0.658393	0.517642	0.814207	0.19908	1.48179e-07	0.482373	NA	NA	NA	0.762883	0.184657	1
TwinTrait50	categorical	ace	0.39673	5.89521e-08	0.600266	0.18117	0.60327	0.399576	0.845911	1.40579e-09	1.40579e-09	2.27181e-08	NA	NA	NA	0.249392	0.0967254	1
TwinTrait500	categorical	ace	0.0661136	0.000273265	0.419145	0.709238	0.649958	0.543088	0.752047	0.283928	1.73528e-10	0.419064	NA	NA	NA	0.150525	0.113761	1
TwinTrait502	categorical	ace	0.368672	7.85327e-12	0.484163	0.0494811	0.631328	0.51567	0.770904	6.07388e-08	1.07513e-08	6.07388e-08	NA	NA	NA	0.246698	0.363749	1
TwinTrait505	categorical	ace	0.447765	0.0703387	0.646162	0.019762	0.464455	0.353838	0.594972	0.0877808	5.01526e-06	0.391604	NA	NA	NA	0.261162	0.440167	1
TwinTrait506	categorical	ade	4.25244e-08	4.21551e-08	4.81728e-08	0.998149	1	1	1	1.85679e-10	1.85679e-10	4.86482e-08	NA	NA	NA	0.247056	0.189701	1
TwinTrait507	categorical	ace	0.611551	0.0141549	0.742077	0.0436515	0.388449	0.257923	0.561269	5.22492e-08	1.03388e-08	5.22492e-08	NA	NA	NA	0.652202	0.574849	1
TwinTrait508	categorical	ace	8.83464e-09	8.83464e-09	1.0147e-08	1	0.937671	0.701212	0.999999	0.0623288	1.674e-08	0.256708	NA	NA	NA	0.168629	0.00833342	1
TwinTrait509	categorical	ace	0.124557	5.76289e-06	0.754612	0.847311	0.412648	0.168884	0.763759	0.462795	1.24318e-05	0.798312	NA	NA	NA	0.746465	0.837848	1
TwinTrait51	categorical	ade	4.60622e-09	4.60622e-09	1.14226e-08	0.997559	0.840492	0.626499	0.999907	0.159508	4.74418e-08	0.373296	NA	NA	NA	0.447315	0.11893	1
TwinTrait510	categorical	ade	2.08123e-07	1.21494e-08	2.08123e-07	1	1	1	1	7.8047e-08	1.20035e-08	7.8047e-08	NA	NA	NA	0.0955744	0.123191	1
TwinTrait511	categorical	ade	1.0163e-08	1.0163e-08	1.53144e-08	0.999313	1	1	1	1.01392e-08	1.01392e-08	1.51865e-08	NA	NA	NA	0.0175247	0.0157301	1
TwinTrait512	categorical	ade	2.04473e-06	1.01454e-08	2.04473e-06	1	0.96459	0.70207	0.999663	0.0354084	5.87333e-07	0.29777	NA	NA	NA	0.235528	0.305597	1
TwinTrait513	continuous	ace	1.05237e-08	1.05237e-08	0.230494	1	0.76083	0.672961	0.838459	0.23917	0.0495341	0.313855	0.906759	5.00277e-05	0.000297466	NA	NA	1
TwinTrait514	categorical	ace	0.198036	2.49365e-09	0.437733	0.272685	0.675356	0.561928	0.798301	0.126609	6.79608e-08	0.350696	NA	NA	NA	0.975569	0.703755	1
TwinTrait515	categorical	ace	1.4842e-08	1.42587e-08	1.48852e-08	0.998137	0.729389	0.497491	0.96986	0.270611	3.96382e-06	0.488963	NA	NA	NA	0.178441	0.11776	1
TwinTrait516	categorical	ace	0.275162	1.20132e-05	0.456675	0.144194	0.659613	0.543324	0.790633	0.0652249	9.99999e-09	0.333964	NA	NA	NA	0.772983	0.522939	1
TwinTrait517	categorical	ace	1e-08	1e-08	3.65629e-07	1	0.538852	0.184293	0.986996	0.461148	1.57293e-08	0.771936	NA	NA	NA	0.512425	0.698312	1
TwinTrait518	categorical	ace	0.229846	0.000319054	0.525884	0.203031	0.582993	0.468846	0.713486	0.187161	2.89913e-09	0.42424	NA	NA	NA	0.909935	0.776635	1
TwinTrait519	categorical	ace	6.17558e-09	6.17558e-09	1.47557e-08	1	0.772263	0.642335	0.874022	0.227737	1.51673e-07	0.325384	NA	NA	NA	0.619176	0.585804	1
TwinTrait52	categorical	ace	0.296081	0.000830806	0.455582	0.0757914	0.649584	0.544419	0.767996	0.0543354	1.31589e-08	0.308697	NA	NA	NA	0.00341788	0.0193701	1
TwinTrait520	categorical	ade	8.03035e-06	1.02488e-08	8.03035e-06	1	0.999946	0.999946	1	4.57746e-05	1.00001e-08	4.57746e-05	NA	NA	NA	0.5166	0.546296	1
TwinTrait522	categorical	ace	0.0627032	2.16882e-06	0.404588	0.730221	0.69458	0.576614	0.801131	0.242716	7.49616e-09	0.376393	NA	NA	NA	0.691474	0.868176	1
TwinTrait523	categorical	ace	0.130766	0.000251715	0.45277	0.482645	0.656463	0.538235	0.776898	0.212771	1.64754e-06	0.395508	NA	NA	NA	0.556779	0.645532	1
TwinTrait524	categorical	ace	0.257953	0.000347861	0.468143	0.170731	0.648927	0.531857	0.77947	0.0931202	0.000139042	0.353449	NA	NA	NA	0.468918	0.479574	1
TwinTrait527	categorical	ace	0.207544	3.97416e-05	0.400736	0.385798	0.746395	0.599264	0.903752	0.0460607	0.000124362	0.304966	NA	NA	NA	0.418606	0.613027	1
TwinTrait528	categorical	ade	1e-08	1e-08	1.01028e-08	1	0.663255	0.54611	0.795209	0.336745	3.56718e-06	0.453971	NA	NA	NA	0.69245	0.432067	1
TwinTrait529	categorical	ace	0.387946	0.0323771	0.543913	0.0319903	0.561331	0.456087	0.683759	0.0507232	2.4713e-06	0.336615	NA	NA	NA	0.398332	0.498029	1
TwinTrait53	categorical	ade	1.13528e-08	1.12742e-08	1.14557e-08	1	0.88388	0.650481	0.999982	0.116119	8.83104e-06	0.349471	NA	NA	NA	0.129821	0.310194	1
TwinTrait530	categorical	ade	1.04749e-09	1.04749e-09	1.08265e-08	0.998229	1	0.999995	1	2.55508e-08	8.96309e-09	2.55508e-08	NA	NA	NA	0.43094	0.383222	1
TwinTrait534	categorical	ade	1.00156e-08	1.00156e-08	1.78223e-08	0.998646	1	1	1	1.20377e-08	9.93785e-09	1.4748e-08	NA	NA	NA	0.827764	0.936613	1
TwinTrait535	categorical	ade	3.18147e-07	1.11217e-08	3.18147e-07	1	0.67198	0.343255	1	0.328019	1.36836e-06	0.656733	NA	NA	NA	0.250758	0.500103	1
TwinTrait536	categorical	ace	0.223725	1.24328e-05	0.564251	0.20454	0.517117	0.408745	0.643229	0.259159	2.59909e-07	0.492256	NA	NA	NA	0.925706	0.934955	1
TwinTrait537	categorical	ace	0.13525	6.25511e-08	0.661706	0.739666	0.55372	0.335235	0.792955	0.31103	0.00253791	0.598317	NA	NA	NA	0.460599	0.681685	1
TwinTrait538	categorical	ade	2.35898e-08	1.20284e-08	2.35898e-08	1	0.657245	0.309518	1	0.342755	5.56058e-08	0.690353	NA	NA	NA	0.914307	0.818335	1
TwinTrait539	categorical	ace	1e-08	1e-08	1.19919e-08	1	0.7717	0.252087	0.999731	0.2283	5.68274e-08	0.635762	NA	NA	NA	0.115111	0.130811	1
TwinTrait54	categorical	ace	1e-08	1e-08	1.79082e-08	1	0.796797	0.698762	0.883906	0.203203	7.55117e-08	0.287404	NA	NA	NA	0.343332	0.552135	1
TwinTrait540	categorical	ace	0.266833	0.000389844	0.458701	0.253732	0.683328	0.541298	0.844265	0.0498385	2.13401e-05	0.342613	NA	NA	NA	0.377844	0.397806	1
TwinTrait541	categorical	ade	5.57068e-08	1.25368e-08	5.57068e-08	0.999577	0.815053	0.652979	0.984906	0.184947	9.57066e-06	0.347021	NA	NA	NA	0.196741	0.304428	1
TwinTrait543	categorical	ace	4.22946e-07	2.07038e-08	4.22946e-07	1	0.850072	0.627857	0.999848	0.149928	7.50406e-07	0.367541	NA	NA	NA	0.133118	0.0483734	1
TwinTrait544	categorical	ace	1.00565e-08	1.00565e-08	1.63051e-08	0.999909	0.972446	0.839556	0.999623	0.0275539	2.38313e-08	0.154044	NA	NA	NA	0.339477	0.11537	1
TwinTrait545	categorical	ade	1e-08	1e-08	1.6636e-08	1	1	1	1	1e-08	1e-08	1.55088e-08	NA	NA	NA	0.115866	0.251595	1
TwinTrait546	categorical	ace	0.140845	3.87503e-05	0.322171	0.623039	0.853346	0.677828	1	0.00580943	0.000276987	0.242391	NA	NA	NA	0.0614108	0.0677348	1
TwinTrait548	categorical	ace	9.00908e-09	9.00908e-09	1.35808e-08	0.9984	0.624497	0.415567	0.865398	0.375503	1.56703e-07	0.581882	NA	NA	NA	0.573155	0.373145	1
TwinTrait55	categorical	ace	0.27241	1.78641e-05	0.654863	0.330773	0.50677	0.342746	0.703711	0.22082	1.81575e-05	0.54072	NA	NA	NA	0.839752	0.937766	1
TwinTrait550	categorical	ace	4.47828e-09	4.47828e-09	8.3489e-08	1	0.982262	0.804024	0.999901	0.0177375	0.000366677	0.195605	NA	NA	NA	0.818159	0.765267	1
TwinTrait551	categorical	ade	1.57708e-07	5.40375e-08	1.57708e-07	0.999098	1	1	1	1.57507e-07	4.67312e-08	1.57507e-07	NA	NA	NA	0.53751	0.396697	1
TwinTrait552	categorical	ade	2.74397e-08	2.74397e-08	0.000144338	0.988346	1e-08	1e-08	0.0649417	1	1.02288e-06	1	NA	NA	NA	0.821533	0.578774	1
TwinTrait553	categorical	ade	1.02492e-07	1.42462e-08	1.02492e-07	1	1	1	1	1e-08	1e-08	1.45489e-08	NA	NA	NA	0.273665	0.438238	1
TwinTrait555	categorical	ade	9.03161e-05	1.0094e-08	9.03161e-05	0.986218	0.999796	0.237699	0.999886	0.000113387	0.000113387	0.762341	NA	NA	NA	0.796407	0.774962	1
TwinTrait556	categorical	ade	2.141e-08	2.141e-08	2.26258e-08	1	1	1	1	1.09409e-08	1.09409e-08	2.16721e-08	NA	NA	NA	0.655005	0.263517	1
TwinTrait557	categorical	ade	7.15648e-09	7.15648e-09	1.44805e-07	1	0.999999	0.999999	1	9.64885e-07	9.43284e-08	9.64885e-07	NA	NA	NA	0.758393	0.685835	1
TwinTrait558	categorical	ade	1.02635e-09	1.02635e-09	5.37731e-06	0.998451	1	0.999994	1	6.88009e-09	2.00025e-09	4.65453e-06	NA	NA	NA	0.9043	0.877773	1
TwinTrait559	categorical	ade	1.00061e-08	1.00061e-08	1.41573e-08	1	0.941761	0.712872	0.999921	0.0582386	0.00028037	0.287127	NA	NA	NA	0.118	0.155403	1
TwinTrait56	categorical	ace	6.18941e-10	6.18941e-10	3.13833e-06	1	0.790485	0.535721	0.999667	0.209515	6.1254e-10	0.425884	NA	NA	NA	0.264705	0.332306	1
TwinTrait560	categorical	ade	2.52846e-11	2.17115e-12	2.7458e-07	0.999632	1	0.999999	1	1e-08	5.18088e-11	2.09048e-07	NA	NA	NA	0.75991	0.478577	1
TwinTrait561	categorical	ace	4.47707e-10	4.47707e-10	1.22704e-08	1	0.771716	0.425824	1	0.228284	2.40414e-07	0.561275	NA	NA	NA	0.211357	0.2865	1
TwinTrait562	categorical	ade	0.475678	0.000233308	0.663024	0.262969	0.459098	0.329979	0.61262	0.0652241	1.03406e-07	0.656906	NA	NA	NA	0.145821	0.301638	1
TwinTrait563	categorical	ace	3.59564e-09	3.59564e-09	5.53419e-08	1	0.478263	0.25236	0.781588	0.521737	1.42914e-07	0.745923	NA	NA	NA	0.583759	0.577552	1
TwinTrait564	categorical	ace	0.23885	1.86983e-05	0.557014	0.212908	0.5488	0.434884	0.679948	0.21235	7.51567e-07	0.468708	NA	NA	NA	0.997759	0.66394	1
TwinTrait565	categorical	ace	1e-08	1e-08	2.35017e-08	1	0.602109	0.488722	0.720657	0.397891	0.16825	0.506462	NA	NA	NA	0.385154	0.137178	1
TwinTrait566	categorical	ace	0.158236	1.1205e-05	0.448774	0.555924	0.719019	0.551225	0.885299	0.122745	4.15562e-05	0.366129	NA	NA	NA	0.246365	0.455231	1
TwinTrait568	categorical	ade	1.09088e-06	1.00035e-08	1.09088e-06	1	0.500323	0.127557	1	0.499676	9.77265e-10	0.872279	NA	NA	NA	0.9769	0.987043	1
TwinTrait569	categorical	ade	9.60004e-10	9.60004e-10	1.8955e-05	0.997656	1	0.999998	1	1e-08	1e-08	2.04296e-05	NA	NA	NA	0.636633	0.71458	1
TwinTrait57	categorical	ade	0.140814	0.000230659	0.396289	0.60941	0.697096	0.573418	0.830721	0.16209	2.72275e-06	0.426497	NA	NA	NA	0.111751	0.233196	1
TwinTrait570	categorical	ace	2.55445e-07	1.08314e-08	2.55445e-07	1	0.999013	0.807725	0.999667	0.000987116	0.000325674	0.158246	NA	NA	NA	0.0770201	0.0847611	1
TwinTrait571	categorical	ade	5.92667e-10	5.92667e-10	6.33668e-07	0.999904	1	0.992073	1	8.1228e-12	8.1228e-12	0.00025916	NA	NA	NA	0.0536094	0.0143463	1
TwinTrait572	continuous	ace	0.234194	9.91847e-09	0.365422	0.130489	0.730588	0.634578	0.838532	0.0352188	9.61866e-09	0.260366	0.858937	0.9883	0.985752	NA	NA	1
TwinTrait573	categorical	ace	0.378777	1.14616e-06	0.823431	0.46526	0.3714	0.175817	0.670051	0.249823	1.49022e-08	0.755614	NA	NA	NA	0.299533	0.234885	1
TwinTrait574	categorical	ade	0.0916509	0.000397137	0.319955	0.756887	0.777008	0.659393	0.899511	0.131341	0.000171912	0.340677	NA	NA	NA	0.317631	0.397802	1
TwinTrait575	categorical	ade	5.52546e-08	1.09444e-08	5.52546e-08	0.999124	0.930537	0.709417	0.999998	0.0694625	1.80336e-06	0.290581	NA	NA	NA	0.0445637	0.0184834	1
TwinTrait576	categorical	ade	3.80764e-10	3.80764e-10	1.62014e-08	1	1	1	1	1.66995e-08	1.38661e-08	1.66995e-08	NA	NA	NA	0.211986	0.340099	1
TwinTrait577	categorical	ade	5.65342e-08	1.05363e-08	5.65342e-08	0.998215	0.638551	0.361213	0.972193	0.361449	1.67795e-06	0.638736	NA	NA	NA	0.468791	0.413831	1
TwinTrait578	categorical	ade	0.0571957	3.57883e-05	0.784129	0.962193	0.562915	0.187204	0.999998	0.379889	5.50495e-09	0.812799	NA	NA	NA	0.0377516	0.0943578	1
TwinTrait579	categorical	ace	0.405923	0.0835798	0.509652	0.0154101	0.594077	0.490227	0.714311	8.66374e-10	8.66374e-10	1.20658e-08	NA	NA	NA	0.482299	0.680213	1
TwinTrait58	continuous	ace	0.168712	1.02583e-08	0.432532	0.205401	0.585542	0.499969	0.682466	0.245746	0.0235439	0.423943	0.659394	0.905559	0.937497	NA	NA	1
TwinTrait580	categorical	ade	1e-08	7.06422e-13	0.590428	1	1	0.341286	1	1e-08	7.36677e-13	0.658716	NA	NA	NA	0.654274	0.689704	1
TwinTrait581	categorical	ade	1.26869e-08	1.26869e-08	1.39815e-08	1	0.601865	0.0955257	0.999611	0.398135	2.00739e-08	0.904354	NA	NA	NA	0.416989	0.401006	1
TwinTrait582	categorical	ace	2.73479e-09	2.73479e-09	5.08406e-08	1	0.644899	0.315583	0.987295	0.355101	1.91895e-05	0.635414	NA	NA	NA	0.0993413	0.161388	1
TwinTrait583	categorical	ace	1.28546e-08	1.28546e-08	2.65685e-08	1	0.925672	0.792423	0.999308	0.0743278	0.000677548	0.193605	NA	NA	NA	0.166971	0.139379	1
TwinTrait584	categorical	ace	0.192845	2.88956e-06	0.377047	0.317699	0.741688	0.622953	0.869065	0.0654666	9.99321e-09	0.29362	NA	NA	NA	0.810356	0.721086	1
TwinTrait585	categorical	ace	4.66181e-10	4.66181e-10	1.58037e-08	1	0.947583	0.849179	0.999842	0.0524174	2.14064e-06	0.149607	NA	NA	NA	0.285764	0.169264	1
TwinTrait586	categorical	ace	3.55292e-10	3.55292e-10	1.37923e-08	0.999764	0.759131	0.633051	0.863983	0.240869	3.62083e-08	0.341235	NA	NA	NA	0.578347	0.742776	1
TwinTrait588	categorical	ace	0.191975	1.70339e-10	0.753282	0.709661	0.498084	0.245673	0.813878	0.309941	2.13966e-06	0.677765	NA	NA	NA	0.122741	0.119188	1
TwinTrait59	categorical	ace	1.2311e-09	1.2311e-09	1.43087e-08	1	0.823349	0.74025	0.908716	0.176651	0.0406401	0.259679	NA	NA	NA	0.917922	0.965135	1
TwinTrait591	categorical	ade	2.27922e-09	2.27922e-09	1.15321e-08	1	0.987194	0.779977	0.999998	0.0128056	1.26151e-05	0.220023	NA	NA	NA	0.318804	0.356276	1
TwinTrait592	categorical	ade	1.57427e-12	1.57427e-12	2.64046e-07	0.999544	0.591952	0.108233	0.999683	0.408048	0.000191249	0.891594	NA	NA	NA	0.357969	0.580597	1
TwinTrait593	categorical	ade	7.05161e-09	7.05161e-09	1.03182e-08	1	0.785752	0.675256	0.904939	0.214248	0.000300073	0.325167	NA	NA	NA	0.433756	0.53436	1
TwinTrait594	continuous	ace	0.0923515	1.01128e-08	0.378725	0.525778	0.686482	0.590913	0.781111	0.221167	1.03836e-08	0.358904	0.686637	0.261744	0.510916	NA	NA	1
TwinTrait595	categorical	ade	1e-08	6.87636e-09	2.51936e-08	1	1	0.999446	1	3.89078e-09	3.89078e-09	2.557e-08	NA	NA	NA	0.385645	0.314978	1
TwinTrait596	categorical	ace	0.0657494	0.000344593	0.331511	0.735585	0.792548	0.668208	0.903032	0.141703	9.98739e-06	0.284555	NA	NA	NA	0.445579	0.61784	1
TwinTrait598	categorical	ade	8.91088e-06	2.25862e-08	8.91088e-06	1	0.999991	0.999991	1	2.78409e-07	2.31615e-08	2.78409e-07	NA	NA	NA	0.755693	0.583732	1
TwinTrait6	categorical	ace	1.51493e-09	1.51493e-09	1.34783e-08	0.999727	0.779608	0.673084	0.866239	0.220392	1.59533e-07	0.305925	NA	NA	NA	0.601618	0.616656	1
TwinTrait600	categorical	ade	7.60055e-09	7.60055e-09	1.94811e-08	1	1	1	1	4.54779e-08	1.45212e-08	4.54779e-08	NA	NA	NA	0.668151	0.789997	1
TwinTrait601	categorical	ade	5.47464e-09	5.47464e-09	1.58896e-07	1	0.624847	0.515209	0.746261	0.375153	0.0685386	0.484672	NA	NA	NA	0.979757	0.534892	1
TwinTrait602	categorical	ace	0.173763	6.74833e-07	0.544594	0.624294	0.682131	0.455408	0.90319	0.144107	0.000186816	0.430103	NA	NA	NA	0.0835917	0.1294	1
TwinTrait603	categorical	ace	0.0434214	2.62022e-05	0.445005	0.942042	0.889176	0.554631	0.999998	0.0674023	2.79865e-05	0.376938	NA	NA	NA	0.060197	0.174814	1
TwinTrait604	categorical	ace	0.0493951	2.96993e-05	0.257473	0.849251	0.909271	0.742264	0.999988	0.0413339	2.72581e-05	0.201968	NA	NA	NA	0.173319	0.346148	1
TwinTrait605	categorical	ace	4.90825e-10	4.90825e-10	1.86759e-08	1	1	0.999985	1	6.91851e-08	2.10485e-08	6.91851e-08	NA	NA	NA	0.918382	0.976082	1
TwinTrait606	categorical	ade	7.41259e-08	1.22373e-08	7.41259e-08	1	0.864453	0.548739	0.999825	0.135546	0.000164442	0.451264	NA	NA	NA	0.455018	0.706619	1
TwinTrait607	categorical	ade	6.75231e-08	1.54966e-08	6.75231e-08	0.999132	0.350106	0.0547197	0.999882	0.649894	1.47519e-07	0.945281	NA	NA	NA	0.400957	0.271803	1
TwinTrait608	categorical	ade	7.96973e-08	5.91968e-08	9.0233e-08	1	0.635342	0.356042	0.969492	0.364658	8.51772e-06	0.64396	NA	NA	NA	0.35234	0.0860733	1
TwinTrait609	categorical	ace	0.163359	1.33848e-08	0.4507	0.342807	0.650736	0.542991	0.766312	0.185904	1.86565e-06	0.383649	NA	NA	NA	0.855718	0.893416	1
TwinTrait61	categorical	ace	0.128018	1.01679e-05	0.33061	0.451846	0.780168	0.669389	0.889449	0.091814	2.7723e-13	0.265132	NA	NA	NA	0.812984	0.90627	1
TwinTrait611	categorical	ade	0.206875	1e-08	0.418255	0.499634	0.68658	0.56263	0.817705	0.106545	9.99266e-09	0.4361	NA	NA	NA	0.513895	0.652367	1
TwinTrait612	categorical	ace	0.295319	1.37256e-07	0.410845	0.104092	0.704681	0.589156	0.838607	7.61156e-10	7.61156e-10	1.94124e-08	NA	NA	NA	0.915595	0.973813	1
TwinTrait613	categorical	ace	1e-08	1e-08	1.82136e-08	0.999266	0.833241	0.679164	0.947061	0.166759	0.000167264	0.277404	NA	NA	NA	0.51369	0.674876	1
TwinTrait614	categorical	ace	1e-08	1e-08	1.97383e-08	1	0.790021	0.685901	0.884716	0.209979	1.94697e-06	0.301059	NA	NA	NA	0.160282	0.165411	1
TwinTrait615	categorical	ace	1e-08	1e-08	0.000464546	0.998439	0.847791	0.683161	0.999844	0.152209	5.77472e-07	0.316372	NA	NA	NA	0.534129	0.614658	1
TwinTrait617	categorical	ace	0.156052	0.000375869	0.501582	0.484415	0.630811	0.493748	0.773459	0.213137	6.7686e-05	0.433063	NA	NA	NA	0.593452	0.765743	1
TwinTrait619	categorical	ade	3.07947e-09	3.07947e-09	1.26954e-07	1	1	1	1	4.00288e-08	9.77122e-09	1.2695e-07	NA	NA	NA	0.809234	0.679127	1
TwinTrait62	continuous	ace	0.18798	1.07292e-08	0.467638	0.169196	0.580612	0.502393	0.667773	0.231407	1.09687e-08	0.431215	0.647076	0.522827	0.00897755	NA	NA	1
TwinTrait620	categorical	ace	0.0735972	6.98938e-05	0.471709	0.897355	0.926401	0.528291	0.999771	2.06749e-06	1e-08	2.06749e-06	NA	NA	NA	0.190556	0.335833	1
TwinTrait621	categorical	ace	1e-08	1e-08	9.35319e-08	1	0.338525	0.0960547	0.818745	0.661475	6.26093e-09	0.903919	NA	NA	NA	0.825604	0.537044	1
TwinTrait622	categorical	ade	1.31161e-07	1.79948e-08	1.31161e-07	0.998275	1	1	1	4.44821e-10	4.44821e-10	1.87227e-08	NA	NA	NA	0.227592	0.165884	1
TwinTrait623	categorical	ade	1.00082e-08	1.00082e-08	2.19353e-08	1	1	1	1	2.88339e-08	1.89687e-08	2.88339e-08	NA	NA	NA	0.669757	0.882752	1
TwinTrait624	categorical	ade	1.12046e-10	1.12046e-10	1.00237e-08	0.998156	0.999996	0.999996	1	4.287e-06	1.00147e-08	4.287e-06	NA	NA	NA	0.530319	0.588539	1
TwinTrait625	categorical	ace	0.310103	0.000155346	0.425705	0.104262	0.685986	0.574295	0.819209	0.00391013	0.000389635	0.288339	NA	NA	NA	0.00510736	0.00261712	1
TwinTrait626	categorical	ace	0.176952	2.79295e-05	0.423509	0.543507	0.758228	0.576501	0.940271	0.0648202	4.36694e-05	0.329626	NA	NA	NA	0.532608	0.44324	1
TwinTrait627	continuous	ace	0.254993	9.74848e-09	0.377712	0.0987232	0.718726	0.622288	0.829773	0.0262804	9.69523e-09	0.255442	0.625251	0.0144673	0.0443962	NA	NA	1
TwinTrait628	categorical	ade	3.15765e-10	3.15765e-10	1.30383e-08	1	0.30315	0.140747	0.589417	0.69685	1.32478e-06	0.859243	NA	NA	NA	0.495488	0.604371	1
TwinTrait630	categorical	ace	2.85222e-08	1.76051e-08	2.85222e-08	1	0.88884	0.777368	0.986898	0.11116	2.01804e-05	0.20737	NA	NA	NA	0.547666	0.466133	1
TwinTrait631	categorical	ace	1.55385e-09	1.55385e-09	6.87846e-08	0.997685	0.620132	0.304812	0.977328	0.379868	0.0291895	0.66364	NA	NA	NA	0.801758	0.662099	1
TwinTrait632	categorical	ade	0.184221	0.000392066	0.392318	0.554747	0.715491	0.589331	0.847261	0.100288	0.000174872	0.409698	NA	NA	NA	0.198281	0.109106	1
TwinTrait633	categorical	ace	1e-08	1e-08	1.74095e-08	1	0.81417	0.61292	0.999654	0.18583	1.60484e-06	0.386196	NA	NA	NA	0.233845	0.325432	1
TwinTrait634	categorical	ade	0.0210189	0.000301113	0.517108	0.96863	0.61144	0.453336	0.794028	0.367541	4.09396e-06	0.546664	NA	NA	NA	0.507718	0.2897	1
TwinTrait636	categorical	ace	0.00277095	1.49397e-05	0.39123	0.99222	0.792594	0.608362	0.928417	0.204635	6.51391e-06	0.336288	NA	NA	NA	0.50239	0.662478	1
TwinTrait638	categorical	ade	2.49982e-09	2.49982e-09	1.18443e-08	1	0.851492	0.645789	0.999739	0.148508	3.25601e-06	0.354211	NA	NA	NA	0.158226	0.0757106	1
TwinTrait639	categorical	ace	0.25372	4.24537e-05	0.418709	0.30548	0.74628	0.58129	0.925398	1.01182e-08	1.01182e-08	1.11355e-08	NA	NA	NA	0.557832	0.317934	1
TwinTrait64	categorical	ace	0.186112	1.8023e-07	0.42554	0.26121	0.679359	0.573501	0.792892	0.134529	1.62092e-05	0.341374	NA	NA	NA	0.706003	0.777198	1
TwinTrait640	categorical	ace	4.85383e-10	4.85383e-10	8.72037e-08	1	0.95568	0.367753	0.999873	0.0443197	9.9914e-09	0.555871	NA	NA	NA	0.128182	0.0791392	1
TwinTrait642	categorical	ace	0.203159	4.40493e-06	0.424704	0.614215	0.796841	0.575139	0.999999	2.12244e-07	1e-08	2.12244e-07	NA	NA	NA	0.378871	0.419719	1
TwinTrait643	categorical	ade	2.04509e-09	2.04509e-09	1.17132e-07	1	1	1	1	4.9204e-09	4.9204e-09	7.08515e-08	NA	NA	NA	0.445798	0.414607	1
TwinTrait644	categorical	ade	1.14691e-07	1.0631e-08	1.14691e-07	1	0.982233	0.714399	0.999991	0.0177669	8.57576e-08	0.285599	NA	NA	NA	0.558439	0.70745	1
TwinTrait645	categorical	ade	8.72855e-11	8.72855e-11	6.02071e-08	1	1	1	1	4.44935e-09	4.44935e-09	5.20894e-08	NA	NA	NA	0.0428076	0.110551	1
TwinTrait646	categorical	ade	3.52314e-07	3.23559e-08	3.52314e-07	1	1	1	1	3.31574e-09	3.31574e-09	3.37288e-08	NA	NA	NA	0.491846	0.345713	1
TwinTrait647	categorical	ade	4.56218e-07	1.94475e-08	4.56218e-07	1	1	1	1	1.43413e-09	1.43413e-09	2.05557e-08	NA	NA	NA	0.600684	0.826796	1
TwinTrait649	categorical	ade	0.115811	8.75175e-05	0.421241	0.777572	0.716041	0.551863	0.892197	0.168147	5.19823e-07	0.448136	NA	NA	NA	0.0307428	0.0674677	1
TwinTrait65	categorical	ade	1.78521e-06	1.4157e-09	1.78521e-06	0.998536	0.283268	0.0435836	0.970174	0.71673	6.96048e-05	0.961153	NA	NA	NA	0.441148	0.452788	1
TwinTrait651	categorical	ade	0.335501	1.22925e-06	0.689227	0.51981	0.464729	0.293755	0.688265	0.19977	2.35465e-05	0.706236	NA	NA	NA	0.203818	0.292974	1
TwinTrait652	categorical	ace	1.28791e-07	1.19853e-08	1.28791e-07	0.99814	0.595542	0.390056	0.827832	0.404458	1.24494e-07	0.60246	NA	NA	NA	0.81107	0.915255	1
TwinTrait653	categorical	ace	1.48383e-08	1.06174e-08	1.48383e-08	0.998866	0.638136	0.401295	0.868378	0.361864	2.36812e-07	0.562868	NA	NA	NA	0.874622	0.893225	1
TwinTrait655	categorical	ace	1.78977e-07	9.99997e-09	1.78977e-07	1	0.859502	0.5007	0.999695	0.140498	7.43108e-07	0.419478	NA	NA	NA	0.389481	0.550978	1
TwinTrait656	categorical	ace	4.80412e-11	4.80412e-11	3.45204e-08	1	0.551069	0.376286	0.757364	0.448931	1.49121e-07	0.623705	NA	NA	NA	0.907087	0.648071	1
TwinTrait657	categorical	ade	1.49327e-10	1.49327e-10	0.562474	1	1	0.424305	1	1.6982e-10	1.6982e-10	0.575356	NA	NA	NA	0.439168	0.513253	1
TwinTrait658	categorical	ace	1e-08	1e-08	2.37521e-06	0.999956	0.63418	0.538308	0.730293	0.36582	0.140381	0.45521	NA	NA	NA	0.881404	0.632953	1
TwinTrait659	categorical	ace	0.137632	1.89211e-08	0.445715	0.645483	0.862368	0.554285	0.999976	1.17847e-09	1.17847e-09	1.11096e-08	NA	NA	NA	0.504428	0.242423	1
TwinTrait66	categorical	ace	4.38094e-09	4.38094e-09	2.05236e-08	0.999152	0.818534	0.717277	0.902403	0.181466	8.307e-08	0.262887	NA	NA	NA	0.470995	0.551614	1
TwinTrait660	categorical	ace	1.71629e-13	1.71629e-13	2.01668e-08	0.999539	0.362559	0.139027	0.736044	0.637441	5.57597e-10	0.859991	NA	NA	NA	0.831084	0.607749	1
TwinTrait661	categorical	ade	0.00944628	5.59475e-06	0.515173	0.980763	0.569972	0.433271	0.731882	0.420582	5.87262e-05	0.566729	NA	NA	NA	0.0776999	0.231218	1
TwinTrait662	categorical	ace	0.211164	2.56616e-08	0.453198	0.254874	0.651718	0.546742	0.767665	0.137118	0.00031772	0.377931	NA	NA	NA	0.419138	0.111699	1
TwinTrait663	categorical	ace	0.298074	2.17413e-06	0.660828	0.223198	0.470268	0.333675	0.638829	0.231659	0.000192779	0.554693	NA	NA	NA	0.367355	0.503943	1
TwinTrait664	categorical	ade	1e-08	8.93821e-12	0.878632	1	1	0.101191	1	1e-08	8.71513e-12	0.898815	NA	NA	NA	0.877922	0.868105	1
TwinTrait665	categorical	ade	4.88043e-11	2.49116e-13	0.574872	0.999812	1	0.998416	1	4.20757e-09	4.33329e-13	0.595894	NA	NA	NA	0.276337	0.389417	1
TwinTrait666	categorical	ace	1e-08	5.22219e-09	1.48446e-08	0.999573	0.806108	0.683278	0.931669	0.193892	1.69533e-08	0.314663	NA	NA	NA	0.23936	0.257032	1
TwinTrait667	categorical	ade	2.71992e-09	2.71992e-09	1.36526e-08	1	0.822504	0.486484	1	0.177496	5.393e-07	0.513281	NA	NA	NA	0.746389	0.887916	1
TwinTrait668	categorical	ade	8.24116e-07	1.86412e-07	8.24116e-07	1	0.999997	0.999997	1	2.18871e-06	1.50767e-07	2.18871e-06	NA	NA	NA	0.807084	0.683412	1
TwinTrait669	categorical	ade	1e-08	1e-08	5.56579e-08	1	1	1	1	1e-08	1e-08	4.8279e-08	NA	NA	NA	0.139891	0.246212	1
TwinTrait67	categorical	ade	2.75834e-12	2.75834e-12	0.66962	0.999746	1	1	1	3.75555e-09	6.24801e-11	0.000154257	NA	NA	NA	0.550165	0.684	1
TwinTrait671	continuous	ace	0.345094	0.0624532	0.43014	0.0171748	0.654906	0.56986	0.753059	1.04215e-08	1.04215e-08	0.230019	0.578889	0.563355	0.573606	NA	NA	1
TwinTrait672	categorical	ace	3.3214e-10	3.3214e-10	3.7918e-08	1	0.845348	0.418384	1	0.154652	0.000297291	0.487304	NA	NA	NA	0.273001	0.384611	1
TwinTrait673	categorical	ace	3.36516e-08	3.05516e-09	6.66458e-08	1	0.687687	0.369255	0.972701	0.312313	7.38613e-07	0.559963	NA	NA	NA	0.592921	0.810359	1
TwinTrait674	categorical	ace	0.212987	0.00013784	0.464218	0.575297	0.753896	0.535792	0.983371	0.0331172	2.57347e-05	0.369192	NA	NA	NA	0.0801055	0.197009	1
TwinTrait675	categorical	ace	1.82364e-06	2.14337e-08	1.82364e-06	1	0.82693	0.345253	0.999999	0.173068	0.000214439	0.621698	NA	NA	NA	0.871025	0.965388	1
TwinTrait677	categorical	ade	1e-08	1e-08	1.45566e-08	0.998859	1	1	1	1e-08	1e-08	1.24939e-08	NA	NA	NA	0.367031	0.574334	1
TwinTrait678	categorical	ace	1e-08	1e-08	0.000357848	1	0.83067	0.321137	1	0.16933	1.53382e-11	0.613349	NA	NA	NA	0.0475181	0.140975	1
TwinTrait679	categorical	ace	0.218867	0.000209465	0.506348	0.374165	0.647599	0.493633	0.812935	0.133534	3.29373e-05	0.40382	NA	NA	NA	0.920932	0.871559	1
TwinTrait68	categorical	ace	0.432376	0.0496319	0.633649	0.0265895	0.481507	0.366349	0.619968	0.0861174	0.000206225	0.386499	NA	NA	NA	0.921398	0.924662	1
TwinTrait680	categorical	ade	2.93826e-07	1.24807e-08	2.93826e-07	0.998478	0.999999	0.999999	1	2.31658e-07	1.19627e-08	2.31658e-07	NA	NA	NA	0.508011	0.701079	1
TwinTrait681	categorical	ade	2.34287e-07	2.73628e-09	6.64853e-06	0.99518	1	1	1	2.20886e-08	1.17289e-09	6.00968e-06	NA	NA	NA	0.631011	0.428628	1
TwinTrait682	categorical	ade	0.305228	2.35048e-05	0.451994	0.26914	0.650718	0.53483	0.770626	0.0440542	0.000389299	0.457158	NA	NA	NA	0.256197	0.436498	1
TwinTrait683	continuous	ace	0.205519	9.99894e-09	0.414803	0.168152	0.683978	0.584769	0.794661	0.110502	9.85129e-09	0.312647	0.666298	0.712966	0.659559	NA	NA	1
TwinTrait684	categorical	ade	4.97468e-09	4.97468e-09	1.25828e-08	1	0.356398	0.127163	0.761806	0.643602	4.31935e-06	0.872835	NA	NA	NA	0.954536	0.97791	1
TwinTrait685	categorical	ace	0.140256	4.60554e-06	0.416394	0.551997	0.737487	0.583606	0.885768	0.122257	2.49618e-05	0.335083	NA	NA	NA	0.589257	0.650374	1
TwinTrait686	categorical	ace	8.85857e-09	8.85857e-09	1.04834e-08	1	0.805234	0.61691	0.956713	0.194766	0.0432866	0.340435	NA	NA	NA	0.49342	0.691611	1
TwinTrait687	categorical	ace	6.12948e-09	6.12948e-09	1.32521e-08	1	0.848135	0.646671	1	0.151865	2.27329e-07	0.313264	NA	NA	NA	0.577282	0.52778	1
TwinTrait688	categorical	ace	1.76172e-06	1e-08	1.76172e-06	1	0.626403	0.294452	0.942503	0.373595	2.57754e-07	0.631862	NA	NA	NA	0.100064	0.217498	1
TwinTrait689	categorical	ade	1e-08	6.452e-12	1.55156e-08	1	1	1	1	1e-08	6.18964e-12	1.45708e-08	NA	NA	NA	0.141606	0.21008	1
TwinTrait69	categorical	ace	0.137776	3.82109e-07	0.45292	0.4893	0.665738	0.542514	0.791224	0.196487	4.89513e-07	0.391876	NA	NA	NA	0.570218	0.433726	1
TwinTrait690	categorical	ace	0.161477	1e-08	0.344261	0.436187	0.790251	0.65574	0.927772	0.0482718	0.00012623	0.25793	NA	NA	NA	0.557768	0.451159	1
TwinTrait692	categorical	ace	0.0907159	7.86078e-09	0.355583	0.780415	0.849857	0.644418	1	0.0594269	7.85715e-09	0.28178	NA	NA	NA	0.420424	0.638503	1
TwinTrait693	categorical	ace	1.1183e-07	1.24972e-08	1.1183e-07	1	0.313237	0.0711885	0.717346	0.686763	7.77363e-08	0.903922	NA	NA	NA	0.5235	0.515096	1
TwinTrait695	categorical	ade	1.72933e-08	1.72933e-08	2.00094e-08	1	1	1	1	3.27095e-08	1.95355e-08	3.27095e-08	NA	NA	NA	0.3973	0.0302232	1
TwinTrait696	categorical	ade	8.68832e-09	8.68832e-09	8.89273e-08	0.998377	1	1	1	1.07744e-07	2.75332e-08	1.07744e-07	NA	NA	NA	0.473163	0.2483	1
TwinTrait697	categorical	ace	0.106775	2.24218e-05	0.527136	0.722358	0.660869	0.471495	0.839517	0.232356	1.67345e-05	0.452452	NA	NA	NA	0.624629	0.613753	1
TwinTrait698	categorical	ace	0.424628	0.00202081	0.681524	0.418843	0.575346	0.318476	0.916019	2.65668e-05	9.99285e-09	2.65668e-05	NA	NA	NA	0.330548	0.474172	1
TwinTrait699	categorical	ade	5.2243e-08	2.06109e-08	5.2243e-08	0.998154	1	1	1	1.90652e-08	1.79702e-08	1.90652e-08	NA	NA	NA	0.0288308	0.0920009	1
TwinTrait70	categorical	ade	1.43852e-07	3.42226e-08	1.43852e-07	0.997989	1	1	1	1.16287e-09	1.16287e-09	3.99822e-08	NA	NA	NA	0.298028	0.380779	1
TwinTrait700	categorical	ade	4.63382e-09	4.63382e-09	1.24566e-08	1	1	1	1	2.00125e-09	2.00125e-09	1.19686e-08	NA	NA	NA	0.108752	0.245035	1
TwinTrait701	categorical	ace	0.258765	0.000105819	0.638772	0.675281	0.705691	0.361251	0.999749	0.0355448	4.52807e-06	0.487749	NA	NA	NA	0.738166	0.739918	1
TwinTrait702	categorical	ade	1.70967e-08	1.70967e-08	1.9574e-06	0.997834	1	0.99998	1	6.75811e-09	6.75811e-09	1.65563e-06	NA	NA	NA	0.99984	0.999698	1
TwinTrait703	categorical	ace	7.77812e-09	7.77812e-09	4.0912e-08	0.999476	0.975674	0.856284	0.999996	0.0243263	4.14824e-07	0.140964	NA	NA	NA	0.193216	0.319782	1
TwinTrait704	categorical	ace	3.4325e-09	3.4325e-09	1.68537e-07	1	1	0.999999	1	5.47552e-10	5.47552e-10	3.28132e-07	NA	NA	NA	0.95653	0.155611	1
TwinTrait705	categorical	ace	0.414292	0.0425467	0.517278	0.0284556	0.585708	0.482722	0.707318	3.94654e-07	9.99998e-09	3.94654e-07	NA	NA	NA	0.45684	0.40831	1
TwinTrait706	categorical	ace	0.396385	5.71314e-07	0.886671	0.292028	0.256713	0.106885	0.528267	0.346902	5.3709e-06	0.794028	NA	NA	NA	0.246402	0.367172	1
TwinTrait707	categorical	ace	6.43154e-10	6.43154e-10	2.76707e-08	1	0.743338	0.633858	0.843197	0.256662	0.018106	0.351808	NA	NA	NA	0.261584	0.114882	1
TwinTrait709	categorical	ade	0.0131805	0.00714828	0.300935	0.966047	0.811617	0.66318	0.969488	0.175202	0.000252474	0.336837	NA	NA	NA	0.946834	0.463154	1
TwinTrait711	categorical	ade	1.42211e-06	1e-08	1.42211e-06	0.999225	0.661387	0.234758	1	0.338612	4.37987e-08	0.765241	NA	NA	NA	0.9999	0.958057	1
TwinTrait712	categorical	ace	0.0524383	0.000245175	0.303654	0.836097	0.858384	0.696347	0.994614	0.089178	1.10072e-06	0.250585	NA	NA	NA	0.723501	0.87975	1
TwinTrait713	categorical	ace	1e-08	1e-08	1.40673e-08	0.997861	0.865365	0.391548	0.999769	0.134635	0.000331833	0.562638	NA	NA	NA	0.703432	0.213451	1
TwinTrait714	categorical	ade	9.2003e-10	9.2003e-10	1.37039e-08	0.997565	0.879174	0.632191	0.999819	0.120826	1.03703e-09	0.367811	NA	NA	NA	0.332374	0.520986	1
TwinTrait715	categorical	ace	0.205895	8.09947e-06	0.491491	0.542009	0.723953	0.50851	0.942351	0.0701517	1.95298e-05	0.366937	NA	NA	NA	0.74352	0.842462	1
TwinTrait716	categorical	ace	0.130303	3.62688e-05	0.464796	0.55011	0.670641	0.532209	0.807275	0.199056	0.000102476	0.396616	NA	NA	NA	0.647504	0.888646	1
TwinTrait717	categorical	ace	2.5715e-10	2.5715e-10	1.02244e-06	0.997604	0.620674	0.26845	0.959469	0.379326	9.04184e-08	0.653537	NA	NA	NA	0.400573	0.507744	1
TwinTrait718	categorical	ace	7.75682e-13	7.75682e-13	1.66676e-08	1	1	1	1	2.28873e-09	2.28873e-09	1.94735e-08	NA	NA	NA	0.122346	0.0920051	1
TwinTrait719	categorical	ade	0.00885154	9.96025e-09	0.76553	0.993339	0.411146	0.208267	0.722153	0.580003	1.25135e-05	0.791367	NA	NA	NA	0.365446	0.659379	1
TwinTrait72	categorical	ace	0.385815	9.71457e-06	0.741302	0.486985	0.500077	0.258698	0.830239	0.114108	3.2806e-05	0.648923	NA	NA	NA	0.545642	0.567259	1
TwinTrait720	categorical	ace	1e-08	1e-08	1.60543e-08	0.999222	0.734608	0.54985	0.933712	0.265392	1.80423e-09	0.448203	NA	NA	NA	0.0290824	0.0599093	1
TwinTrait721	categorical	ace	0.172954	6.56095e-06	0.464282	0.738195	0.785532	0.53572	0.999997	0.0415139	0.000321516	0.405581	NA	NA	NA	0.106541	0.0657913	1
TwinTrait722	categorical	ace	0.295808	6.02869e-07	0.40005	0.0919426	0.704192	0.59995	0.823334	1.45819e-10	1.45819e-10	7.48922e-08	NA	NA	NA	0.103793	0.0492365	1
TwinTrait723	categorical	ade	2.371e-09	2.371e-09	1.56605e-08	0.999509	1	1	1	1.15317e-08	1.15317e-08	1.43081e-08	NA	NA	NA	0.447022	0.0822889	1
TwinTrait724	categorical	ace	0.0456199	9.99976e-09	0.34583	0.80421	0.775035	0.650969	0.878296	0.179345	1.68719e-06	0.301485	NA	NA	NA	0.505947	0.717141	1
TwinTrait725	categorical	ace	9.99999e-09	9.99999e-09	2.11426e-08	1	0.514492	0.145466	0.999344	0.485508	1.31241e-07	0.8539	NA	NA	NA	0.166981	0.180248	1
TwinTrait726	categorical	ace	0.20518	8.99861e-08	0.67227	0.769206	0.659279	0.32773	0.990183	0.135541	0.000212979	0.591466	NA	NA	NA	0.787684	0.862417	1
TwinTrait727	categorical	ace	0.152113	0.000200266	0.487595	0.380338	0.595885	0.485828	0.713931	0.252003	8.99612e-10	0.441879	NA	NA	NA	0.335464	0.561055	1
TwinTrait728	categorical	ace	0.329102	5.09608e-07	0.570625	0.377029	0.61913	0.429376	0.841892	0.0517682	6.52605e-05	0.468827	NA	NA	NA	0.576344	0.545305	1
TwinTrait729	categorical	ace	1e-08	1e-08	2.41778e-08	0.999531	0.681182	0.559481	0.796892	0.318818	0.0417203	0.427258	NA	NA	NA	0.553113	0.496793	1
TwinTrait73	categorical	ace	1.65516e-05	1.00002e-08	1.65516e-05	1	0.66601	0.554456	0.753678	0.333974	0.0592236	0.416674	NA	NA	NA	0.589871	0.553634	1
TwinTrait730	categorical	ace	0.163049	3.03342e-07	0.485738	0.349344	0.614239	0.498643	0.737424	0.222712	1.05772e-11	0.41554	NA	NA	NA	0.128107	0.035646	1
TwinTrait731	categorical	ace	0.256488	5.46347e-06	0.694307	0.582469	0.539567	0.305694	0.820873	0.203944	1.98305e-05	0.603678	NA	NA	NA	0.560669	0.525326	1
TwinTrait732	categorical	ade	3.30513e-09	3.30513e-09	1.5692e-07	1	0.26963	0.0437274	0.93344	0.73037	4.61298e-06	0.957114	NA	NA	NA	0.60378	0.431731	1
TwinTrait733	categorical	ade	0.299821	1.32161e-06	0.497388	0.342008	0.605747	0.488265	0.73353	0.0944325	3.90405e-05	0.505916	NA	NA	NA	0.903544	0.918628	1
TwinTrait734	categorical	ade	1e-08	1.55551e-13	0.651222	1	1	0.273168	1	1e-08	1.41626e-13	0.726831	NA	NA	NA	0.54647	0.562219	1
TwinTrait735	categorical	ade	2.16282e-10	2.16282e-10	8.62362e-05	1	1	0.567895	1	1e-08	4.95552e-09	6.8945e-05	NA	NA	NA	0.422968	0.464338	1
TwinTrait737	categorical	ade	3.9848e-07	1.02844e-08	3.9848e-07	0.999356	0.385866	0.175359	0.72456	0.614134	4.4683e-07	0.824292	NA	NA	NA	0.440146	0.731758	1
TwinTrait738	categorical	ade	1.22435e-10	1.22435e-10	1.88342e-08	1	1	1	1	1e-08	1e-08	1.70295e-08	NA	NA	NA	0.661916	0.846765	1
TwinTrait739	categorical	ade	0.0310399	5.89714e-05	0.42623	0.924528	0.66324	0.526512	0.81852	0.305721	1.45926e-06	0.473407	NA	NA	NA	0.123472	0.270651	1
TwinTrait74	categorical	ace	1e-08	1e-08	7.90755e-08	0.999201	0.751244	0.336912	0.999811	0.248756	0.000275664	0.640361	NA	NA	NA	0.685169	0.274886	1
TwinTrait740	categorical	ade	1.24955e-08	1.24955e-08	1.34522e-07	1	1	1	1	3.47804e-08	3.47804e-08	1.19784e-07	NA	NA	NA	0.135315	0.179343	1
TwinTrait741	categorical	ace	0.23188	7.53071e-06	0.389843	0.240309	0.731877	0.612055	0.868698	0.0362432	1.65182e-06	0.286581	NA	NA	NA	0.89448	0.937332	1
TwinTrait742	categorical	ade	9.62097e-07	1.91475e-08	9.62097e-07	1	0.999999	0.999999	1	4.95533e-07	1.63527e-08	4.95533e-07	NA	NA	NA	0.170838	0.183296	1
TwinTrait743	categorical	ace	1.97092e-11	1.97092e-11	1.03757e-08	1	0.800163	0.647176	0.917945	0.199837	0.0819488	0.313364	NA	NA	NA	0.487737	0.686114	1
TwinTrait744	categorical	ade	2.10508e-07	1.74289e-08	2.10508e-07	1	1	1	1	3.7597e-08	1.62207e-08	3.7597e-08	NA	NA	NA	0.319987	0.450426	1
TwinTrait745	categorical	ade	0.456095	2.79145e-05	0.731501	0.632465	0.499118	0.26218	0.81384	0.0447868	8.43127e-06	0.735995	NA	NA	NA	0.036889	0.116345	1
TwinTrait746	categorical	ade	2.22122e-09	2.22122e-09	1.03521e-08	0.999508	0.981008	0.761357	1	0.0189921	6.19881e-07	0.238648	NA	NA	NA	0.893517	0.971582	1
TwinTrait747	categorical	ade	8.81492e-07	1.54809e-08	8.81492e-07	1	0.999999	0.999999	1	3.03908e-09	3.03908e-09	1.54775e-08	NA	NA	NA	0.179467	0.270356	1
TwinTrait748	categorical	ace	0.292593	1.51714e-08	0.534204	0.0921976	0.575475	0.465145	0.700147	0.131931	8.54456e-05	0.389542	NA	NA	NA	0.256232	0.230561	1
TwinTrait749	continuous	ace	0.218116	1.0275e-08	0.478583	0.0986488	0.565945	0.481571	0.662701	0.215938	1.04369e-08	0.414224	0.629761	0.905368	0.908804	NA	NA	1
TwinTrait75	categorical	ace	0.0663843	0.000108778	0.744845	0.835303	0.325714	0.159596	0.531329	0.607902	6.12345e-09	0.796594	NA	NA	NA	0.867371	0.964492	1
TwinTrait750	categorical	ace	0.140993	1e-08	0.380752	0.578541	0.859007	0.619248	0.999721	9.99903e-09	9.74537e-09	1.00749e-08	NA	NA	NA	0.00947691	0.034547	1
TwinTrait751	categorical	ace	4.28309e-09	4.28309e-09	6.40431e-06	1	0.752563	0.465991	0.999694	0.247437	9.99675e-09	0.534007	NA	NA	NA	0.376715	0.519508	1
TwinTrait752	categorical	ace	0.0459173	3.38923e-06	0.312524	0.811038	0.80846	0.687009	0.912723	0.145623	1.00517e-06	0.272001	NA	NA	NA	0.827077	0.0844956	1
TwinTrait753	categorical	ade	3.8321e-08	1.38438e-08	3.8321e-08	1	1	1	1	6.22254e-09	6.22254e-09	1.36851e-08	NA	NA	NA	0.164587	0.23463	1
TwinTrait754	categorical	ace	0.19454	6.92463e-06	0.412952	0.318177	0.711456	0.587049	0.843568	0.0940034	3.79688e-05	0.320083	NA	NA	NA	0.0676957	0.214678	1
TwinTrait756	categorical	ade	7.83711e-10	7.83711e-10	2.59318e-08	0.997837	0.945555	0.769956	0.999999	0.0544454	0.00031792	0.230041	NA	NA	NA	0.763179	0.621771	1
TwinTrait757	categorical	ace	8.71175e-12	8.71175e-12	1.70405e-08	0.99868	0.808602	0.688302	0.913881	0.191398	0.0858912	0.293048	NA	NA	NA	0.334216	0.540267	1
TwinTrait758	categorical	ade	0.210116	2.63177e-08	0.526778	0.511046	0.567486	0.442809	0.711712	0.222398	0.000388513	0.555829	NA	NA	NA	0.329051	0.378057	1
TwinTrait759	categorical	ace	0.0860072	1.41922e-06	0.261029	0.670322	0.913993	0.738972	0.999674	6.31085e-09	6.31085e-09	1.09153e-08	NA	NA	NA	0.908164	0.973493	1
TwinTrait760	categorical	ade	5.56594e-09	5.56594e-09	1.16533e-08	0.999707	0.312701	0.0834672	0.824225	0.687299	1.73514e-07	0.916507	NA	NA	NA	0.266503	0.473334	1
TwinTrait762	categorical	ade	0.0659001	2.87241e-05	0.202785	0.85791	0.926045	0.78744	0.999666	0.00805486	1.85527e-06	0.212566	NA	NA	NA	0.492886	0.0370263	1
TwinTrait763	categorical	ade	4.43701e-10	3.79182e-12	1.23048e-07	1	0.368916	0.127768	0.793774	0.631084	2.14989e-09	0.872023	NA	NA	NA	0.723495	0.495621	1
TwinTrait764	categorical	ace	2.32964e-11	2.32964e-11	1.67235e-08	0.998613	0.969365	0.854968	0.99999	0.0306346	1.48388e-05	0.13098	NA	NA	NA	0.240677	0.277809	1
TwinTrait765	categorical	ace	0.343556	6.05602e-08	0.497194	0.0687444	0.61262	0.502806	0.738125	0.043824	1.14219e-06	0.343896	NA	NA	NA	0.422387	0.480273	1
TwinTrait766	categorical	ade	0.242541	0.00011141	0.500515	0.454742	0.593102	0.48099	0.717983	0.164357	7.5485e-05	0.516435	NA	NA	NA	0.371611	0.0796266	1
TwinTrait767	categorical	ace	0.771893	0.156454	0.963503	0.0148276	0.109431	0.0403013	0.304271	0.118677	1.21856e-08	0.653206	NA	NA	NA	0.703004	0.803332	1
TwinTrait768	categorical	ade	1e-08	4.92133e-10	0.943763	0.998653	1	0.76268	1	1e-08	9.98234e-10	0.562535	NA	NA	NA	0.765069	0.793621	1
TwinTrait769	categorical	ace	3.34499e-08	1.35562e-08	3.34499e-08	1	0.767557	0.32148	1	0.232443	3.12169e-08	0.650925	NA	NA	NA	0.641338	0.505676	1
TwinTrait77	categorical	ace	6.22556e-09	6.22556e-09	1.64114e-08	1	0.581225	0.451644	0.714322	0.418775	0.091074	0.538436	NA	NA	NA	0.160366	0.199004	1
TwinTrait771	categorical	ace	2.1983e-08	1.09531e-08	2.1983e-08	1	0.788766	0.673003	0.882981	0.211234	8.69153e-07	0.301801	NA	NA	NA	0.40181	0.496556	1
TwinTrait772	categorical	ade	6.94632e-09	6.94632e-09	2.50639e-08	0.999204	1	1	1	4.03091e-09	4.03091e-09	2.18276e-08	NA	NA	NA	0.361956	0.572631	1
TwinTrait773	categorical	ace	0.0661948	1.45548e-05	0.375208	0.720437	0.749672	0.620741	0.85943	0.184133	4.33444e-08	0.318934	NA	NA	NA	0.520845	0.501553	1
TwinTrait774	categorical	ace	1e-08	1e-08	0.820314	1	0.410463	0.110047	0.949723	0.589537	0.000196695	0.881572	NA	NA	NA	0.516346	0.669407	1
TwinTrait775	categorical	ace	2.2068e-06	9.99997e-09	2.2068e-06	1	0.747769	0.453297	0.991692	0.252229	2.24375e-08	0.474429	NA	NA	NA	0.0812808	0.213931	1
TwinTrait776	categorical	ace	5.53836e-08	1.54749e-08	5.53836e-08	1	0.923313	0.452402	0.99969	0.0766872	1.46951e-06	0.466994	NA	NA	NA	0.540039	0.446756	1
TwinTrait777	categorical	ace	0.193469	0.000257878	0.632313	0.673167	0.608151	0.367688	0.874457	0.19838	5.15233e-06	0.551492	NA	NA	NA	0.934846	0.912818	1
TwinTrait778	categorical	ace	5.32841e-09	5.32841e-09	1.21999e-08	1	0.992888	0.799865	0.999974	0.00711234	0.00254902	0.193513	NA	NA	NA	0.901868	0.181962	1
TwinTrait779	categorical	ace	0.0957031	1.21495e-06	0.458829	0.882209	0.903934	0.540764	0.999637	0.000362529	0.000362529	0.0195163	NA	NA	NA	0.197694	0.372237	1
TwinTrait78	categorical	ade	0.221093	0.000264004	0.623975	0.81461	0.626008	0.361442	0.944265	0.1529	0.000174389	0.638521	NA	NA	NA	0.585626	0.370016	1
TwinTrait780	categorical	ace	0.102983	3.71443e-08	0.566247	0.756357	0.634947	0.431969	0.828145	0.262071	1.48933e-06	0.492272	NA	NA	NA	0.507757	0.760081	1
TwinTrait781	categorical	ace	1.09996e-10	1.09996e-10	1.72784e-08	0.999266	0.888824	0.656552	0.999998	0.111176	7.65883e-08	0.343293	NA	NA	NA	0.707032	0.585905	1
TwinTrait782	categorical	ace	0.211955	1.0605e-05	0.422073	0.268918	0.697589	0.577908	0.827238	0.0904563	6.64339e-06	0.328633	NA	NA	NA	0.495023	0.723484	1
TwinTrait783	categorical	ace	0.325349	0.000145724	0.64722	0.161094	0.482794	0.350351	0.644622	0.191858	3.32466e-05	0.518384	NA	NA	NA	0.914254	0.938039	1
TwinTrait784	categorical	ace	1.41672e-07	1.09984e-08	1.41672e-07	1	0.948935	0.77763	0.99994	0.0510648	7.11172e-07	0.188323	NA	NA	NA	0.818624	0.711417	1
TwinTrait785	categorical	ade	1.00203e-08	1.00203e-08	1.74595e-08	1	1	1	1	1.18339e-08	1.18339e-08	1.45875e-08	NA	NA	NA	0.357938	0.44774	1
TwinTrait786	categorical	ace	0.922702	0.18648	0.982937	0.0127959	0.0772972	0.0170634	0.272097	3.36848e-07	4.99993e-08	3.36848e-07	NA	NA	NA	0.113309	0.234479	1
TwinTrait787	categorical	ade	1.86208e-06	1.72251e-08	0.91457	1	0.999995	0.0799053	1	2.65101e-06	1e-08	0.920095	NA	NA	NA	0.528144	0.451942	1
TwinTrait788	categorical	ade	8.03109e-10	8.03109e-10	3.23086e-08	1	0.90833	0.446739	0.999748	0.0916702	4.36436e-08	0.552876	NA	NA	NA	0.73574	0.726871	1
TwinTrait789	categorical	ace	0.241857	1.15269e-05	0.563164	0.499952	0.658187	0.436836	0.895837	0.0999554	9.69693e-06	0.432012	NA	NA	NA	0.283094	0.450356	1
TwinTrait79	categorical	ace	9.17262e-07	1.55685e-08	9.17262e-07	0.998769	0.531376	0.0821476	0.999964	0.468624	3.76434e-07	0.825337	NA	NA	NA	0.400323	0.322018	1
TwinTrait790	categorical	ace	1e-08	1e-08	1.61629e-08	1	0.65673	0.288011	0.999952	0.34327	7.29818e-07	0.70921	NA	NA	NA	0.504445	0.723564	1
TwinTrait793	categorical	ace	0.235017	0.000333245	0.435624	0.181299	0.670728	0.564369	0.788125	0.0942552	1e-08	0.338454	NA	NA	NA	0.464862	0.630377	1
TwinTrait794	categorical	ace	1.35018e-10	1.35018e-10	1.18225e-08	0.998137	0.849161	0.632739	0.999641	0.150839	1.26515e-09	0.324757	NA	NA	NA	0.105102	0.0578412	1
TwinTrait795	categorical	ade	7.25485e-10	3.54386e-13	0.543519	1	1	0.453534	1	1e-08	3.52516e-13	0.546466	NA	NA	NA	0.194671	0.0872633	1
TwinTrait796	categorical	ade	9.66256e-11	9.66256e-11	0.596452	1	1	0.999999	1	1.05527e-08	1.05527e-08	0.613174	NA	NA	NA	0.648413	0.629278	1
TwinTrait799	categorical	ade	4.12514e-07	1.35408e-08	4.12514e-07	1	0.809597	0.378281	0.999638	0.190402	1.44339e-05	0.621349	NA	NA	NA	0.182892	0.397735	1
TwinTrait8	categorical	ade	1.08826e-09	1.35325e-12	0.685586	0.999117	1	0.312961	1	7.58658e-11	1.82687e-12	0.687041	NA	NA	NA	0.938289	0.669553	1
TwinTrait80	categorical	ade	1.99814e-08	1.5445e-08	9.44494e-07	1	0.641146	0.533823	0.758853	0.358854	0.000636117	0.465965	NA	NA	NA	0.759747	0.108951	1
TwinTrait802	categorical	ade	0.208569	5.02303e-06	0.485931	0.459314	0.597921	0.485957	0.724564	0.19351	0.000306763	0.512056	NA	NA	NA	0.867535	0.82887	1
TwinTrait803	categorical	ade	0.265346	0.00033498	0.438627	0.375238	0.662625	0.548538	0.782651	0.0720288	5.32528e-07	0.447113	NA	NA	NA	0.806226	0.798956	1
TwinTrait804	categorical	ace	0.428491	0.0267634	0.546121	0.0361754	0.571509	0.453856	0.717283	4.89268e-10	4.89268e-10	1.05569e-08	NA	NA	NA	0.833595	0.787276	1
TwinTrait805	categorical	ade	0.320513	1.91194e-07	0.470297	0.298569	0.63698	0.518848	0.759991	0.0425072	1.32071e-08	0.467869	NA	NA	NA	0.753734	0.656722	1
TwinTrait806	categorical	ade	6.90035e-09	6.90035e-09	1.22225e-08	1	1	1	1	5.78212e-09	5.78212e-09	1.20907e-08	NA	NA	NA	0.976111	0.991067	1
TwinTrait808	categorical	ade	4.06654e-08	1.00086e-08	4.06654e-08	0.976718	1	1	1	3.43144e-09	3.43144e-09	1.00074e-08	NA	NA	NA	0.749819	0.519751	1
TwinTrait809	categorical	ace	6.46142e-09	6.46142e-09	1.08897e-08	1	0.873783	0.505973	0.999963	0.126217	0.000370323	0.457803	NA	NA	NA	0.102743	0.111911	1
TwinTrait81	categorical	ade	6.02975e-07	1.56629e-08	6.02975e-07	1	0.999999	0.999999	1	7.07982e-07	1.41677e-08	7.07982e-07	NA	NA	NA	0.780291	0.933628	1
TwinTrait810	categorical	ade	9.99999e-09	9.99999e-09	1.41203e-08	1	1	1	1	4.93665e-08	1.2433e-08	4.93665e-08	NA	NA	NA	0.969725	0.936458	1
TwinTrait811	categorical	ade	0.039301	1.03492e-07	0.59853	0.956003	0.604596	0.370007	0.892215	0.356103	2.56686e-05	0.629994	NA	NA	NA	0.283191	0.442947	1
TwinTrait812	categorical	ade	2.18958e-06	2.41909e-08	2.18958e-06	1	0.999995	0.999995	1	3.10868e-06	2.26412e-08	3.10868e-06	NA	NA	NA	0.532206	0.746449	1
TwinTrait813	categorical	ade	0.10584	1.47123e-05	0.482501	0.921511	0.836172	0.500802	0.999999	0.0579878	2.55953e-08	0.499195	NA	NA	NA	0.0223532	0.0655729	1
TwinTrait814	categorical	ace	0.506425	3.42494e-07	0.944303	0.151122	0.165736	0.0497128	0.464008	0.327839	8.43026e-06	0.804837	NA	NA	NA	0.557838	0.472816	1
TwinTrait815	categorical	ace	1e-08	1e-08	1.47813e-08	1	0.75489	0.507011	1	0.24511	1.72133e-07	0.486034	NA	NA	NA	0.124549	0.228702	1
TwinTrait817	categorical	ace	0.291648	6.39058e-06	0.566121	0.138517	0.551635	0.43259	0.689422	0.156717	1.32102e-05	0.439901	NA	NA	NA	0.792454	0.897354	1
TwinTrait818	categorical	ace	3.0532e-09	3.0532e-09	1.37059e-08	1	0.769502	0.54537	0.999702	0.230498	8.17593e-07	0.452224	NA	NA	NA	0.0605514	0.0594366	1
TwinTrait819	categorical	ade	2.15031e-06	9.99998e-09	2.15031e-06	1	0.725567	0.541105	0.933668	0.274431	9.74966e-06	0.458901	NA	NA	NA	0.144429	0.115899	1
TwinTrait82	categorical	ace	2.4848e-08	4.14153e-12	1.57642e-07	1	1	1	1	8.82245e-08	1.26679e-11	1.63584e-07	NA	NA	NA	0.31697	0.505211	1
TwinTrait821	categorical	ace	2.6091e-09	2.6091e-09	2.78992e-08	0.998279	1	1	1	2.4649e-10	2.4649e-10	1.69524e-08	NA	NA	NA	0.982664	0.978164	1
TwinTrait822	categorical	ace	1.10028e-09	1.10028e-09	1.12258e-08	1	0.748391	0.525043	0.940167	0.251609	1.27589e-07	0.430035	NA	NA	NA	0.63165	0.839782	1
TwinTrait823	categorical	ade	0.278813	7.6109e-08	0.595166	0.634761	0.721187	0.389794	1	1.96878e-08	1.02471e-08	1.96878e-08	NA	NA	NA	0.0573102	0.0650954	1
TwinTrait825	categorical	ace	0.0526258	2.262e-07	0.330031	0.784236	0.790511	0.668877	0.897244	0.156863	9.73927e-06	0.289197	NA	NA	NA	0.0780479	0.105854	1
TwinTrait826	categorical	ace	4.11574e-08	3.0009e-08	2.41637e-06	1	0.816938	0.611626	0.99999	0.183062	7.19293e-09	0.388314	NA	NA	NA	0.897449	0.569125	1
TwinTrait827	categorical	ade	1.02839e-07	1.54134e-08	1.02839e-07	1	1	1	1	1.41799e-07	1.51151e-08	1.41799e-07	NA	NA	NA	0.490282	0.288235	1
TwinTrait828	categorical	ace	9.018e-11	9.018e-11	1.66632e-08	0.998188	0.774167	0.668485	0.87213	0.225833	9.10629e-10	0.319691	NA	NA	NA	0.92449	0.974691	1
TwinTrait829	categorical	ace	0.256579	9.07561e-07	0.523187	0.132269	0.581524	0.473339	0.705727	0.161897	5.68781e-06	0.404841	NA	NA	NA	0.603461	0.747479	1
TwinTrait83	categorical	ace	1e-08	1e-08	1.0546e-08	1	0.925573	0.791624	0.999995	0.0744267	0.000346714	0.173961	NA	NA	NA	0.704086	0.336665	1
TwinTrait830	categorical	ace	0.37688	0.0292425	0.528222	0.0330599	0.574778	0.471779	0.693113	0.0483422	8.20934e-09	0.329665	NA	NA	NA	0.794859	0.541556	1
TwinTrait831	categorical	ade	3.69873e-08	3.69873e-08	3.85595e-08	0.99948	0.948042	0.780174	0.999739	0.0519579	0.000156514	0.2196	NA	NA	NA	0.162054	0.244329	1
TwinTrait832	categorical	ade	1.14881e-08	1.14881e-08	1.76362e-08	1	1	1	1	1.57856e-08	1.4206e-08	1.62142e-08	NA	NA	NA	NA	0.735723	1
TwinTrait833	categorical	ace	2.5108e-08	1.62674e-08	2.5108e-08	1	0.925261	0.70737	0.999597	0.074739	1.71067e-05	0.23411	NA	NA	NA	0.799	0.210523	1
TwinTrait834	categorical	ace	2.18791e-08	2.18791e-08	3.67411e-08	1	0.746688	0.649077	0.84891	0.253312	0.0326764	0.350797	NA	NA	NA	0.160185	0.366663	1
TwinTrait835	categorical	ade	8.64153e-08	2.06848e-08	8.64153e-08	0.998166	1	1	1	3.43344e-08	1.69424e-08	3.43344e-08	NA	NA	NA	0.177406	0.237669	1
TwinTrait836	categorical	ade	0.259503	1.36463e-06	0.516542	0.42308	0.579436	0.464573	0.708723	0.16106	0.000232988	0.53205	NA	NA	NA	0.621516	0.726449	1
TwinTrait837	categorical	ace	1e-08	1e-08	7.29932e-08	1	0.257978	0.048148	0.701124	0.742022	1.41484e-07	0.941907	NA	NA	NA	0.644537	0.712359	1
TwinTrait839	categorical	ace	0.0928726	9.37336e-07	0.25251	0.684901	0.907127	0.747491	0.999992	2.69625e-09	2.69625e-09	1.0871e-08	NA	NA	NA	0.769042	0.819266	1
TwinTrait84	continuous	ace	0.175798	8.38747e-09	0.43893	0.213007	0.636612	0.546237	0.73738	0.18759	9.76747e-09	0.374765	0.234872	0.00305616	0.00778451	NA	NA	1
TwinTrait840	categorical	ace	0.288307	9.99209e-05	0.845559	0.640334	0.427356	0.154231	0.832171	0.284337	6.66884e-05	0.750942	NA	NA	NA	0.0301649	0.118647	1
TwinTrait841	categorical	ade	1e-08	1e-08	1.25799e-08	0.998284	0.576997	0.415994	0.767104	0.423003	0.000339705	0.584006	NA	NA	NA	0.587279	0.691232	1
TwinTrait842	categorical	ade	2.35694e-08	1.00809e-08	2.35694e-08	1	0.750185	0.473619	0.999989	0.249815	1.90037e-07	0.526253	NA	NA	NA	0.16914	0.290061	1
TwinTrait843	categorical	ade	0.268332	3.16759e-05	0.503145	0.491003	0.624518	0.479369	0.782369	0.10715	1.62139e-05	0.518745	NA	NA	NA	0.833113	0.818747	1
TwinTrait844	categorical	ace	1e-08	1e-08	1.67726e-08	1	0.768676	0.48519	0.99984	0.231324	1.46169e-05	0.498263	NA	NA	NA	0.150994	0.115887	1
TwinTrait845	categorical	ace	1.11373e-11	1.11373e-11	1.18772e-08	1	0.63223	0.426946	0.801952	0.36777	1.53151e-05	0.520805	NA	NA	NA	0.129079	0.176509	1
TwinTrait847	categorical	ade	6.98673e-08	9.90715e-09	6.98673e-08	1	1	0.999963	1	1.19372e-09	1.19372e-09	1.92448e-08	NA	NA	NA	0.585447	0.3657	1
TwinTrait848	categorical	ade	4.90026e-11	4.90026e-11	1.71183e-06	1	0.999999	0.999997	0.999999	1.33654e-06	1.06905e-06	1.33654e-06	NA	NA	NA	0.146593	0.218262	1
TwinTrait849	categorical	ace	0.396445	0.0421826	0.547716	0.0278256	0.556226	0.452284	0.677301	0.0473283	3.26078e-05	0.333424	NA	NA	NA	0.459461	0.536047	1
TwinTrait85	categorical	ace	0.137112	8.17068e-07	0.333766	0.41007	0.775628	0.666234	0.885017	0.0872598	8.28541e-07	0.263669	NA	NA	NA	0.117836	0.14521	1
TwinTrait850	categorical	ade	8.11597e-08	4.13178e-08	2.21535e-07	0.999275	0.999998	0.999998	1	1.89385e-06	4.12336e-08	1.89385e-06	NA	NA	NA	0.831402	0.783442	1
TwinTrait851	categorical	ade	2.16849e-06	2.16849e-06	4.03504e-06	0.998087	0.45234	0.119516	0.999999	0.547657	5.12406e-08	0.762212	NA	NA	NA	0.0956097	0.135243	1
TwinTrait852	categorical	ace	0.563346	0.00014093	0.81215	0.107555	0.34224	0.18756	0.581298	0.0944145	1.47017e-05	0.625106	NA	NA	NA	0.617367	0.260624	1
TwinTrait853	categorical	ace	0.137096	2.15057e-05	0.391558	0.492719	0.74062	0.608419	0.869706	0.122284	2.83913e-06	0.314252	NA	NA	NA	0.961873	0.702946	1
TwinTrait854	categorical	ace	4.61318e-09	3.24477e-11	0.273316	1	1	0.726684	1	8.3241e-09	2.53657e-10	0.214897	NA	NA	NA	0.933665	0.908192	1
TwinTrait855	categorical	ace	1.01353e-11	1.01353e-11	1.18364e-08	1	0.667403	0.375698	0.965191	0.332597	4.19587e-05	0.588338	NA	NA	NA	0.165906	0.400879	1
TwinTrait856	categorical	ade	5.19986e-10	5.19986e-10	1.44198e-08	1	1	1	1	1.02842e-07	1.14607e-08	1.02842e-07	NA	NA	NA	0.687732	0.694429	1
TwinTrait857	categorical	ade	1.4856e-11	1.4856e-11	1.16797e-08	1	0.528708	0.214018	0.997379	0.471292	3.4319e-05	0.785982	NA	NA	NA	0.210771	0.37892	1
TwinTrait858	categorical	ace	0.248972	2.04123e-06	0.6295	0.683985	0.721942	0.3705	0.999976	0.0290861	0.000282448	0.455598	NA	NA	NA	0.0489278	0.065317	1
TwinTrait859	categorical	ace	2.2141e-08	1.56374e-08	2.2141e-08	1	0.705253	0.465768	0.948023	0.294747	5.96118e-07	0.511227	NA	NA	NA	0.496528	0.686381	1
TwinTrait86	categorical	ace	0.229957	2.60938e-09	0.532815	0.128786	0.498639	0.406995	0.604872	0.271404	0.0112886	0.493864	NA	NA	NA	0.0947175	0.242153	1
TwinTrait860	categorical	ace	0.0404259	0.000298552	0.592899	0.933052	0.675931	0.406837	0.927098	0.283643	0.000183069	0.529627	NA	NA	NA	0.808254	0.736538	1
TwinTrait861	categorical	ade	1e-08	1e-08	1.8684e-08	0.998096	1	1	1	1.78411e-09	1.78411e-09	1.67195e-08	NA	NA	NA	0.440159	0.100603	1
TwinTrait862	categorical	ade	8.61358e-10	8.61358e-10	1.09763e-08	1	0.93317	0.635998	0.999967	0.0668296	9.31329e-07	0.363893	NA	NA	NA	0.0762444	0.106298	1
TwinTrait863	categorical	ace	0.0746151	0.000385672	0.423794	0.777393	0.742395	0.57589	0.891144	0.18299	1.08028e-05	0.36503	NA	NA	NA	0.337015	0.420069	1
TwinTrait864	categorical	ade	5.60215e-11	5.60215e-11	1.32635e-05	1	0.809581	0.321972	0.999993	0.190419	4.92521e-13	0.677887	NA	NA	NA	0.08759	0.12104	1
TwinTrait865	categorical	ade	1e-08	1e-08	1.42042e-08	1	1	1	1	1e-08	1e-08	1.41626e-08	NA	NA	NA	0.22281	0.402088	1
TwinTrait867	categorical	ace	9.99997e-09	9.99997e-09	1.88979e-08	0.998173	1	1	1	1.04192e-07	1.58232e-08	1.04192e-07	NA	NA	NA	0.594553	0.468244	1
TwinTrait868	categorical	ace	7.6468e-09	7.6468e-09	1.60988e-08	0.999394	0.723168	0.582526	0.865277	0.276832	0.00645198	0.410578	NA	NA	NA	0.0907789	0.0989855	1
TwinTrait869	categorical	ade	4.05799e-08	1.04016e-08	4.05799e-08	1	0.682079	0.560264	0.817712	0.317921	8.95988e-06	0.439433	NA	NA	NA	0.44885	0.454899	1
TwinTrait87	categorical	ace	1e-08	6.87424e-10	0.806399	1	0.376352	0.149596	0.657611	0.623648	1.13965e-06	0.81475	NA	NA	NA	0.989893	0.995873	1
TwinTrait870	categorical	ade	2.90225e-06	1.84305e-08	2.90225e-06	1	0.290916	0.0536118	0.956319	0.709081	2.14994e-09	0.946006	NA	NA	NA	0.135009	0.328422	1
TwinTrait871	categorical	ace	0.522613	1.96901e-07	0.784316	0.0543298	0.350066	0.215641	0.542988	0.127321	1.37515e-06	0.547963	NA	NA	NA	0.491	0.233727	1
TwinTrait872	categorical	ace	9.69871e-10	9.69871e-10	4.38142e-08	1	1	1	1	6.8515e-09	4.11325e-09	5.60524e-08	NA	NA	NA	0.877507	0.411441	1
TwinTrait873	categorical	ace	4.3832e-11	4.3832e-11	0.409254	0.999843	1	0.590746	1	1.75311e-10	1.75311e-10	0.313723	NA	NA	NA	0.235011	0.256569	1
TwinTrait874	categorical	ade	1e-08	2.89404e-11	0.857534	1	1	0.130348	1	1.74016e-11	1.74016e-11	0.869653	NA	NA	NA	0.878564	0.64675	1
TwinTrait875	categorical	ace	0.00595062	0.000372913	0.663424	0.992817	0.667454	0.336524	0.961761	0.326595	1.24454e-07	0.585601	NA	NA	NA	0.358588	0.435589	1
TwinTrait876	categorical	ade	3.86628e-10	3.86628e-10	1.19652e-08	1	0.950349	0.70337	0.999999	0.0496514	4.05189e-08	0.29663	NA	NA	NA	0.0406866	0.015563	1
TwinTrait877	categorical	ace	3.7719e-11	3.7719e-11	1.30392e-08	0.999141	1	1	1	5.53024e-09	5.53024e-09	1.34831e-08	NA	NA	NA	0.326324	0.19544	1
TwinTrait878	categorical	ade	3.55944e-11	3.55944e-11	1.93314e-06	1	1	0.999997	1	1e-08	1e-08	1.49759e-06	NA	NA	NA	0.17	0.344848	1
TwinTrait879	categorical	ade	4.63411e-09	4.63411e-09	1.08725e-08	0.999258	0.755544	0.593756	0.931221	0.244456	1.15584e-07	0.406182	NA	NA	NA	0.160916	0.354359	1
TwinTrait88	categorical	ace	0.00221879	0.00113643	0.294814	0.990545	0.837032	0.704276	0.929292	0.160749	3.53918e-06	0.251759	NA	NA	NA	0.194931	0.17367	1
TwinTrait880	categorical	ace	0.21357	2.03016e-08	0.392449	0.237791	0.719747	0.607574	0.842787	0.0666835	0.000254132	0.300018	NA	NA	NA	0.131217	0.154466	1
TwinTrait881	categorical	ade	2.87407e-08	8.1491e-10	2.85029e-06	1	1	0.999258	1	9.99951e-09	8.16165e-10	1.44181e-06	NA	NA	NA	0.970917	0.995324	1
TwinTrait882	categorical	ade	5.89901e-07	6.84921e-11	0.688703	1	0.999999	0.290015	1	7.35491e-08	8.54698e-11	0.709985	NA	NA	NA	0.607895	0.324838	1
TwinTrait883	categorical	ade	3.18152e-07	2.76789e-08	3.18152e-07	0.999806	0.999999	0.999999	1	3.61091e-07	2.74189e-08	3.61091e-07	NA	NA	NA	0.262651	0.380423	1
TwinTrait884	categorical	ade	1e-08	1e-08	1.48684e-08	1	1	1	1	5.51714e-11	5.51714e-11	1.4024e-08	NA	NA	NA	0.916704	0.597691	1
TwinTrait885	categorical	ade	1e-08	1e-08	2.67438e-08	1	1	1	1	1e-08	1e-08	2.38566e-08	NA	NA	NA	0.974951	0.943825	1
TwinTrait886	categorical	ade	1e-08	1e-08	2.03472e-08	1	0.651983	0.325556	0.999783	0.348017	4.61906e-08	0.674441	NA	NA	NA	0.789252	0.811784	1
TwinTrait887	categorical	ade	1.46942e-09	1.46942e-09	1.2841e-08	1	0.844516	0.608692	0.99968	0.155484	1.17055e-07	0.391162	NA	NA	NA	0.590527	0.769908	1
TwinTrait888	categorical	ace	0.642417	0.000203393	0.946643	0.260124	0.219605	0.0533537	0.721624	0.137978	4.36009e-07	0.764457	NA	NA	NA	0.195968	0.117101	1
TwinTrait889	categorical	ace	2.88236e-09	2.88236e-09	1.70547e-05	1	0.837113	0.727175	0.939646	0.162887	1.67782e-06	0.262545	NA	NA	NA	0.155603	0.203697	1
TwinTrait890	categorical	ade	0.357681	4.15631e-06	0.532126	0.238802	0.56725	0.455872	0.689028	0.0750682	0.000354205	0.532978	NA	NA	NA	0.324522	0.606479	1
TwinTrait891	categorical	ace	0.284841	5.57562e-08	0.424163	0.194993	0.7044	0.575837	0.854696	0.0107593	0.000219612	0.306563	NA	NA	NA	0.657963	0.682423	1
TwinTrait892	categorical	ade	0.000192305	0.000192305	0.945175	0.985527	0.999663	0.0432054	0.999689	0.000145183	0.000122942	0.956804	NA	NA	NA	0.553557	0.57532	1
TwinTrait893	categorical	ace	1.89597e-08	1.19978e-08	1.89597e-08	0.999777	0.709267	0.600408	0.824347	0.290733	1.46402e-07	0.399386	NA	NA	NA	0.296837	0.522582	1
TwinTrait895	categorical	ade	2.78003e-09	2.78003e-09	1.28458e-08	1	0.79699	0.632397	0.971426	0.20301	3.46377e-07	0.367604	NA	NA	NA	0.544896	0.728667	1
TwinTrait896	categorical	ade	1.0039e-08	1.0039e-08	2.14066e-08	1	1	1	1	6.34697e-08	1.797e-08	6.34697e-08	NA	NA	NA	0.807262	0.510469	1
TwinTrait897	categorical	ace	0.321579	3.58516e-06	0.54513	0.093611	0.571217	0.454871	0.705075	0.107204	0.00015963	0.398371	NA	NA	NA	0.108171	0.268091	1
TwinTrait898	categorical	ade	3.50034e-07	2.08725e-08	3.50034e-07	1	1	1	1	2.32935e-08	1.48531e-08	2.32935e-08	NA	NA	NA	0.235317	0.337516	1
TwinTrait899	categorical	ade	1e-08	1e-08	1.15957e-08	1	0.824077	0.581823	0.999871	0.175923	0.000147522	0.418177	NA	NA	NA	0.806517	0.618328	1
TwinTrait9	categorical	ade	2.25016e-06	1.11994e-08	2.25016e-06	1	0.999997	0.999997	1	9.61396e-07	1.09764e-08	9.61396e-07	NA	NA	NA	0.680542	0.889662	1
TwinTrait900	categorical	ade	0.311426	0.000248036	0.57634	0.310769	0.513219	0.402549	0.640615	0.175355	0.000312056	0.590529	NA	NA	NA	0.842744	0.792401	1
TwinTrait901	categorical	ace	2.57573e-09	2.57573e-09	2.2584e-08	1	1	1	1	3.58366e-09	3.58366e-09	2.12498e-08	NA	NA	NA	0.374317	0.2188	1
TwinTrait902	categorical	ace	0.358993	0.0163611	0.544314	0.0393846	0.555388	0.455673	0.668639	0.0856193	2.54361e-11	0.367848	NA	NA	NA	0.0167991	0.0086577	1
TwinTrait904	categorical	ace	1e-08	1e-08	4.81603e-08	1	0.66137	0.56943	0.759488	0.33863	0.0847342	0.430419	NA	NA	NA	0.4067	0.618322	1
TwinTrait905	continuous	ace	0.287929	0.011457	0.483692	0.0408273	0.604042	0.515375	0.704841	0.10803	1.01234e-08	0.325551	0.358345	0.272675	0.454293	NA	NA	1
TwinTrait906	categorical	ace	0.119962	0.000286877	0.418955	0.558452	0.71906	0.580448	0.849566	0.160978	8.81928e-06	0.340829	NA	NA	NA	0.714132	0.593954	1
TwinTrait907	categorical	ade	1e-08	1e-08	1.31703e-08	1	1	1	1	1e-08	1e-08	1.20131e-08	NA	NA	NA	0.855117	0.545589	1
TwinTrait909	categorical	ade	7.70003e-10	7.70003e-10	0.00128631	0.999856	1	0.984475	1	1.34713e-09	1.34713e-09	0.444095	NA	NA	NA	0.259573	0.462891	1
TwinTrait91	categorical	ace	0.0792679	4.01515e-05	0.242983	0.730193	0.90425	0.757014	0.999904	0.0164817	9.70276e-06	0.182007	NA	NA	NA	0.614227	0.596804	1
TwinTrait911	categorical	ade	3.67617e-08	1.88431e-09	1.5091e-07	1	1	1	1	3.55114e-09	2.10703e-09	1.5379e-07	NA	NA	NA	0.578639	0.820372	1
TwinTrait912	categorical	ade	9.95286e-09	9.95286e-09	1.90586e-08	1	0.953566	0.653415	1	0.0464338	0.00026926	0.346172	NA	NA	NA	0.652801	0.647364	1
TwinTrait913	categorical	ace	0.0877939	9.44091e-05	0.492728	0.797678	0.733994	0.50731	0.92766	0.178213	9.30825e-05	0.401207	NA	NA	NA	0.643716	0.694113	1
TwinTrait914	categorical	ade	1e-08	1e-08	1.41246e-08	1	0.999997	0.145448	1	3.04226e-06	1.12269e-08	3.04226e-06	NA	NA	NA	0.724105	0.481331	1
TwinTrait915	categorical	ade	2.8e-08	1.61543e-08	2.8e-08	1	1	1	1	1.56755e-08	1.56755e-08	1.63996e-08	NA	NA	NA	0.19865	0.227256	1
TwinTrait916	categorical	ace	1.29644e-07	1.47232e-08	1.29644e-07	1	0.934831	0.585411	0.999953	0.0651688	4.6516e-06	0.373917	NA	NA	NA	0.703361	0.727733	1
TwinTrait917	categorical	ade	4.45961e-08	2.94732e-08	4.45961e-08	1	1	1	1	7.89831e-12	7.89831e-12	2.74644e-08	NA	NA	NA	0.654111	0.683005	1
TwinTrait918	categorical	ace	0.339159	2.5018e-06	0.479844	0.083832	0.638702	0.520157	0.780367	0.0221385	2.66038e-07	0.315816	NA	NA	NA	0.921759	0.688925	1
TwinTrait919	categorical	ace	1.09672e-08	1.09672e-08	1.52199e-08	0.997767	1	1	1	9.99999e-09	9.99999e-09	1.56632e-08	NA	NA	NA	0.922186	0.661511	1
TwinTrait92	categorical	ace	3.91956e-10	3.91956e-10	4.03583e-07	0.999235	0.748502	0.667795	0.832564	0.251498	0.0361852	0.332108	NA	NA	NA	0.124718	0.0732405	1
TwinTrait920	categorical	ace	1e-08	1e-08	3.18737e-08	1	0.675398	0.568353	0.788361	0.324602	0.151745	0.430463	NA	NA	NA	0.579445	0.76707	1
TwinTrait922	categorical	ace	3.98212e-10	3.98212e-10	6.76086e-08	0.997665	0.906302	0.433421	0.999854	0.0936981	1.49175e-07	0.521487	NA	NA	NA	0.377239	0.588765	1
TwinTrait923	categorical	ade	1.00436e-07	1.98184e-08	3.265e-06	0.979483	1	0.999994	1	5.8723e-08	1.93954e-08	3.19408e-06	NA	NA	NA	0.313443	0.200506	1
TwinTrait924	categorical	ade	8.75293e-11	8.75293e-11	1.60087e-05	1	1	0.999981	1	5.56701e-09	5.56701e-09	8.58762e-05	NA	NA	NA	0.120195	0.181854	1
TwinTrait925	categorical	ace	1e-08	1e-08	2.16859e-08	1	0.471388	0.260287	0.752998	0.528612	0.0686128	0.739526	NA	NA	NA	0.697966	0.654622	1
TwinTrait927	categorical	ace	0.432863	8.65414e-06	0.641511	0.175097	0.567137	0.358396	0.82236	3.77374e-09	3.77374e-09	1.09214e-08	NA	NA	NA	0.875765	0.955319	1
TwinTrait928	categorical	ace	2.41927e-09	2.41927e-09	1.23228e-08	0.999551	0.822708	0.578696	0.99995	0.177292	0.000238069	0.351741	NA	NA	NA	0.602226	0.502489	1
TwinTrait929	categorical	ade	5.34634e-09	5.34634e-09	7.7224e-08	1	1	1	1	1.20929e-09	1.20929e-09	7.15294e-08	NA	NA	NA	0.0859424	0.155436	1
TwinTrait93	categorical	ade	0.348985	8.27399e-08	0.471045	0.211423	0.632131	0.519775	0.748202	0.0188835	1.55627e-06	0.467883	NA	NA	NA	0.196405	0.367516	1
TwinTrait930	categorical	ade	7.15591e-07	7.15591e-07	6.6244e-05	0.999751	0.835052	0.357731	1	0.164947	4.71582e-12	0.641981	NA	NA	NA	0.204453	0.279661	1
TwinTrait932	categorical	ade	6.31837e-07	1.27135e-08	6.31837e-07	1	0.999999	0.999999	1	1.15373e-09	1.15373e-09	1.31445e-08	NA	NA	NA	0.999712	0.64402	1
TwinTrait933	categorical	ace	0.289956	2.69431e-06	0.402293	0.0723591	0.710043	0.597526	0.837514	1.97984e-06	2.95164e-08	1.97984e-06	NA	NA	NA	0.179464	0.0987888	1
TwinTrait934	categorical	ade	6.69628e-11	6.69628e-11	1.37875e-08	0.99955	0.892901	0.689215	0.999929	0.107099	6.00945e-08	0.310774	NA	NA	NA	0.812735	0.827766	1
TwinTrait935	categorical	ade	9.53757e-09	9.53757e-09	5.3406e-08	1	1	1	1	4.30437e-09	4.30437e-09	4.27964e-08	NA	NA	NA	0.258869	0.387701	1
TwinTrait936	categorical	ace	1e-08	1e-08	1.42525e-08	0.998982	0.798458	0.564007	1	0.201542	2.25029e-06	0.403275	NA	NA	NA	0.46072	0.49247	1
TwinTrait937	categorical	ade	2.02911e-06	1.74055e-08	0.265797	1	0.999998	0.705114	1	1.66527e-10	1.66527e-10	0.294886	NA	NA	NA	0.0391471	0.111321	1
TwinTrait938	categorical	ace	0.161299	0.000310046	0.54819	0.583104	0.631592	0.45133	0.815163	0.207109	2.72489e-06	0.461456	NA	NA	NA	0.241289	0.506675	1
TwinTrait939	categorical	ade	5.8619e-10	5.8619e-10	1.3952e-08	1	1	1	1	1e-08	1e-08	1.3501e-08	NA	NA	NA	0.701547	0.0621973	1
TwinTrait94	continuous	ace	0.113262	8.92723e-09	0.395583	0.43583	0.675255	0.576153	0.775909	0.211483	9.90423e-09	0.359643	0.565284	0.707849	0.564131	NA	NA	1
TwinTrait940	categorical	ade	7.15689e-09	7.15689e-09	2.45941e-08	1	1	1	1	1e-08	1e-08	2.14948e-08	NA	NA	NA	0.671972	0.900731	1
TwinTrait941	categorical	ade	1e-08	1e-08	1.23191e-08	1	1	1	1	1e-08	1e-08	1.17718e-08	NA	NA	NA	0.781893	0.91899	1
TwinTrait942	categorical	ace	5.44938e-07	1.40388e-08	5.44938e-07	0.998055	0.906951	0.661362	0.99985	0.0930481	0.000246247	0.29136	NA	NA	NA	0.0392476	0.0269081	1
TwinTrait943	categorical	ace	0.3608	6.03735e-06	0.870212	0.58452	0.36526	0.129301	0.774029	0.273941	1.3286e-06	0.805827	NA	NA	NA	0.185211	0.384407	1
TwinTrait944	categorical	ade	1.29913e-08	1.29913e-08	4.35843e-08	0.998695	0.539355	0.369057	0.746293	0.460645	1.9452e-06	0.630942	NA	NA	NA	0.293248	0.590696	1
TwinTrait946	categorical	ade	8.27285e-08	1.23045e-08	8.27285e-08	1	0.528108	0.183109	0.999993	0.471891	1.03727e-06	0.816889	NA	NA	NA	0.707757	0.702646	1
TwinTrait947	categorical	ade	7.21568e-12	7.21568e-12	1.22863e-08	1	0.587931	0.148935	0.999723	0.412069	1.82253e-07	0.851064	NA	NA	NA	0.72545	0.806278	1
TwinTrait948	categorical	ace	1.3038e-08	1.19679e-08	1.3038e-08	1	0.823576	0.692834	0.920683	0.176424	4.53055e-07	0.270426	NA	NA	NA	0.182643	0.0293375	1
TwinTrait95	categorical	ade	0.0695332	2.60842e-05	0.414183	0.855442	0.705934	0.551819	0.873335	0.224532	9.9414e-08	0.448165	NA	NA	NA	0.907415	0.963404	1
TwinTrait950	categorical	ace	1.15134e-05	1.00001e-08	1.15134e-05	1	0.411653	0.195923	0.653795	0.588335	0.00246994	0.766891	NA	NA	NA	0.71294	0.783454	1
TwinTrait951	categorical	ace	2.66697e-07	5.77244e-08	2.66697e-07	1	0.692109	0.58334	0.793043	0.307891	0.0868642	0.403114	NA	NA	NA	0.115672	0.203926	1
TwinTrait952	categorical	ace	4.12943e-11	4.12943e-11	1.36155e-07	1	0.585152	0.184747	0.99992	0.414848	6.41113e-07	0.732261	NA	NA	NA	0.0599388	0.13378	1
TwinTrait953	categorical	ace	5.55787e-10	5.55787e-10	1.377e-08	0.999824	0.919098	0.772443	0.999425	0.0809021	1.32737e-06	0.206793	NA	NA	NA	0.460012	0.609946	1
TwinTrait954	categorical	ace	2.74443e-08	1.2228e-08	2.74443e-08	0.998997	0.511042	0.350218	0.672592	0.488958	0.327396	0.627537	NA	NA	NA	0.341227	0.366703	1
TwinTrait955	categorical	ade	1e-08	1e-08	1.76328e-08	1	1	1	1	1e-08	1e-08	1.48035e-08	NA	NA	NA	0.647226	0.0768783	1
TwinTrait956	categorical	ade	5.5196e-08	1.36588e-08	5.5196e-08	0.997942	1	1	1	3.5425e-12	3.5425e-12	1.48399e-08	NA	NA	NA	0.775632	0.700664	1
TwinTrait958	categorical	ade	1.60029e-07	1.4141e-08	1.60029e-07	1	0.550838	0.298632	0.886596	0.449162	1.1704e-08	0.701368	NA	NA	NA	0.165698	0.133793	1
TwinTrait959	categorical	ace	0.0698183	0.000403847	0.559346	0.841527	0.641036	0.437555	0.83236	0.289146	8.87295e-08	0.502941	NA	NA	NA	0.61574	0.798029	1
TwinTrait96	categorical	ade	5.46401e-06	7.04583e-10	5.46401e-06	1	0.999988	0.999988	1	6.5357e-06	7.20449e-10	6.5357e-06	NA	NA	NA	0.9604	0.98911	1
TwinTrait960	categorical	ace	0.294311	0.000391452	0.573378	0.128817	0.541705	0.424558	0.678038	0.163985	1.86957e-06	0.445681	NA	NA	NA	0.709259	0.881735	1
TwinTrait961	categorical	ade	0.0586091	1.34978e-05	0.303035	0.906231	0.88424	0.677527	0.999999	0.0571508	1.5813e-05	0.322477	NA	NA	NA	0.490777	0.425897	1
TwinTrait963	categorical	ace	0.113186	0.000310289	0.299421	0.563612	0.823741	0.700579	0.942465	0.063073	3.14264e-06	0.240152	NA	NA	NA	0.822487	0.814125	1
TwinTrait964	categorical	ade	8.62975e-06	1.11852e-08	8.62975e-06	1	0.741974	0.551907	0.950576	0.258018	1.24299e-05	0.44802	NA	NA	NA	0.115475	0.205022	1
TwinTrait965	categorical	ade	0.522451	0.00713618	0.603353	0.0462452	0.477549	0.396418	0.56859	2.10407e-08	2.10407e-08	1.16876e-07	NA	NA	NA	0.616504	0.0162089	1
TwinTrait966	categorical	ade	8.17119e-12	8.17119e-12	2.22028e-08	1	0.843729	0.710727	0.981404	0.156271	1.11088e-07	0.289287	NA	NA	NA	0.646343	0.275671	1
TwinTrait967	categorical	ace	1e-08	1e-08	1.85962e-08	1	1	1	1	6.84827e-10	6.84827e-10	1.96248e-08	NA	NA	NA	0.916555	0.636043	1
TwinTrait968	categorical	ade	0.343428	6.59473e-06	0.474987	0.248131	0.62333	0.517105	0.735233	0.0332426	5.1091e-07	0.47289	NA	NA	NA	0.298995	0.250196	1
TwinTrait969	categorical	ade	3.70171e-08	3.70171e-08	9.24535e-08	0.99964	1	1	1	3.7732e-10	3.7732e-10	7.79202e-08	NA	NA	NA	0.704751	0.488368	1
TwinTrait97	categorical	ace	0.262771	5.32125e-06	0.870198	0.446308	0.255006	0.0926208	0.528313	0.482222	5.13325e-05	0.789946	NA	NA	NA	0.761503	0.111471	1
TwinTrait971	categorical	ace	2.71296e-07	1.29992e-08	2.71296e-07	1	1	1	1	4.3577e-14	4.3577e-14	1.23968e-08	NA	NA	NA	0.809828	0.486752	1
TwinTrait972	categorical	ade	6.72183e-06	1.00913e-11	6.72183e-06	1	0.999993	0.999991	1	2.77348e-11	1.69994e-11	2.52661e-06	NA	NA	NA	0.520878	0.657855	1
TwinTrait973	categorical	ace	0.168222	0.00013135	0.484106	0.337919	0.61646	0.503881	0.73743	0.215318	2.3935e-07	0.41443	NA	NA	NA	0.11788	0.0817382	1
TwinTrait975	categorical	ace	0.337958	2.44998e-07	0.449528	0.080923	0.662042	0.550182	0.795398	7.4018e-08	1e-08	7.4018e-08	NA	NA	NA	0.429328	0.582614	1
TwinTrait976	categorical	ace	1e-08	1e-08	2.24735e-08	0.998267	0.299545	0.0873092	0.711638	0.700455	7.77909e-06	0.909739	NA	NA	NA	0.393956	0.359298	1
TwinTrait978	categorical	ace	6.65895e-08	1.33267e-08	6.65895e-08	1	0.834194	0.432116	0.999862	0.165806	3.76521e-05	0.50795	NA	NA	NA	0.659828	0.360859	1
TwinTrait979	categorical	ade	2.61127e-07	1.07097e-07	2.61127e-07	0.998045	0.823588	0.349004	1	0.176411	6.80641e-09	0.650567	NA	NA	NA	0.818758	0.820305	1
TwinTrait98	categorical	ade	8.75943e-10	8.75943e-10	0.762957	1	1	0.194021	1	5.96176e-10	5.96176e-10	0.805978	NA	NA	NA	0.915814	0.83968	1
TwinTrait980	categorical	ade	1.55618e-06	4.62372e-09	1.55618e-06	1	0.627468	0.297586	0.986816	0.37253	0.0100019	0.702413	NA	NA	NA	0.724603	0.584317	1
TwinTrait981	categorical	ade	1.82911e-05	9.17564e-09	1.82911e-05	0.993415	0.49664	0.149926	0.999718	0.503341	1.43359e-09	0.849989	NA	NA	NA	0.096033	0.0747082	1
TwinTrait982	categorical	ace	1.27562e-07	1.05174e-08	1.27562e-07	1	0.643114	0.523585	0.742901	0.356886	0.0581603	0.449718	NA	NA	NA	0.426892	0.340012	1
TwinTrait983	categorical	ade	1e-08	9.9938e-09	1.00255e-08	0.998418	1	1	1	1e-08	9.9932e-09	1.00249e-08	NA	NA	NA	0.721085	0.457703	1
TwinTrait984	categorical	ace	0.103601	1.53121e-05	0.373595	0.576245	0.747826	0.625568	0.86317	0.148573	2.29316e-09	0.312052	NA	NA	NA	0.743507	0.903457	1
TwinTrait985	categorical	ace	0.271037	2.01114e-09	0.47668	0.156422	0.642729	0.523296	0.777207	0.0862331	6.61558e-09	0.354194	NA	NA	NA	0.468022	0.468235	1
TwinTrait986	categorical	ace	0.19206	0.000278315	0.366204	0.372606	0.766477	0.633795	0.908427	0.0414633	3.81469e-05	0.27864	NA	NA	NA	0.0731374	0.143086	1
TwinTrait987	categorical	ace	5.78047e-10	5.20288e-10	9.33269e-08	1	0.42247	0.12479	0.867844	0.57753	6.98163e-08	0.847935	NA	NA	NA	0.240622	0.305834	1
TwinTrait988	categorical	ade	4.35459e-08	1.48092e-13	0.725492	0.997598	1	0.270045	1	6.54276e-09	2.55522e-13	0.729953	NA	NA	NA	0.739016	0.66996	1
TwinTrait989	categorical	ade	0.269707	7.82698e-05	0.382856	0.352607	0.724865	0.609734	0.840699	0.00542875	0.000212908	0.387211	NA	NA	NA	0.161296	0.135288	1
TwinTrait99	categorical	ade	0.705807	1.08264e-08	0.838046	0.232231	0.294193	0.161269	0.492551	6.53653e-10	6.53653e-10	1.0457e-08	NA	NA	NA	0.352398	0.426758	1
TwinTrait990	categorical	ace	1.12228e-12	3.04353e-14	0.41261	0.999834	1	0.587394	1	3.85645e-11	2.91605e-14	0.314713	NA	NA	NA	0.9582	0.284298	1
TwinTrait991	categorical	ade	1e-08	1e-08	2.1028e-08	1	1	1	1	1e-08	1e-08	2.00997e-08	NA	NA	NA	0.462387	0.404043	1
TwinTrait992	categorical	ace	3.32446e-08	1.38826e-08	3.32446e-08	1	0.627372	0.446129	0.799508	0.372628	2.5288e-06	0.527685	NA	NA	NA	0.264556	0.328945	1
TwinTrait995	categorical	ade	2.93026e-08	1.10462e-08	2.93026e-08	1	0.433723	0.30118	0.600702	0.566277	5.30951e-07	0.698564	NA	NA	NA	0.251463	0.519558	1
TwinTrait996	categorical	ade	5.81996e-11	5.81996e-11	6.47384e-07	0.999907	1	0.999999	1	2.7664e-11	2.7664e-11	4.09582e-07	NA	NA	NA	0.701484	0.719172	1
TwinTrait997	categorical	ace	4.29064e-10	4.29064e-10	2.689e-08	1	0.940701	0.826708	0.999974	0.0592986	6.89465e-07	0.173174	NA	NA	NA	0.582474	0.769002	1
TwinTrait998	categorical	ace	0.000110295	0.000108728	0.000127352	1	0.967633	0.826987	0.999717	0.0322565	7.09657e-05	0.137102	NA	NA	NA	0.27534	0.480199	1
TwinTrait999	continuous	ace	0.0463287	9.73482e-09	0.298561	0.77078	0.808965	0.699625	0.89983	0.144706	9.89379e-09	0.254819	0.359496	0.322822	0.419756	NA	NA	1

## Sheet: ST7
Supplementary Table 7. Top 50 variants from EUR GWAS of the abundance of genus Granulicatella: Top 50 variants from the European population GWAS performed with EPACTS for the abundance of the genus Granulicatella. The columns are as follows: CHROM= chromosome location, BEG= base pair variant starts, END= base pair location variant ends, MARKER_ID= description of variant (variant name,reference al…
CHROM	BEG	END	MARKER_ID	AC	MAF	HWE_P	BETA	SEBETA	R2	PVALUE
7	110659581	110659581	7:110659581_C/T_Intron:IMMP2L	21.43	0.01302	1	1.42	0.2348	0.04394	2.251e-09
7	110497818	110497818	7:110497818_C/T_Intron:IMMP2L	22.89	0.0139	1	1.327	0.2273	0.04106	7.698e-09
7	110713770	110713770	7:110713770_G/A_Intron:IMMP2L	17.75	0.01078	1	1.442	0.2541	0.03888	1.943e-08
7	111128879	111128879	7:111128879_G/A_Intron:IMMP2L	19.04	0.01157	1	1.412	0.2554	0.03698	4.367e-08
7	111041864	111041864	7:111041864_A/G_Intron:IMMP2L	19.1	0.0116	1	1.404	0.2544	0.03688	4.571e-08
7	41803330	41803330	7:41803330_G/A_Intron:INHBA-AS1	19.56	0.01189	1	1.309	0.2391	0.03627	5.929e-08
11	114835222	114835222	11:114835222_C/T_Intergenic	21.01	0.01276	1	1.33	0.2454	0.03557	7.989e-08
18	22467122	22467122	18:22467122_A/G_Intron:RP11-449D8.5	19.8	0.01203	1	1.346	0.2505	0.03497	1.03e-07
7	111186374	111186374	7:111186374_T/A_Intron:IMMP2L	17.88	0.01086	1	1.401	0.264	0.03418	1.441e-07
7	110963748	110963748	7:110963748_A/G_Intron:IMMP2L	18.69	0.01136	1	1.339	0.2545	0.03362	1.833e-07
3	36681903	36681903	3:36681903_G/C_Intergenic	859.29	0.47795	1	0.255	0.04904	0.03285	2.539e-07
6	9779291	9779291	6:9779291_G/C_Intron:OFCC1	251.63	0.15287	1	0.3559	0.06932	0.03205	3.566e-07
2	84760305	84760305	2:84760305_C/A_Intron:DNAH6	24.21	0.01471	1	1.044	0.2086	0.0305	6.92e-07
2	84759294	84759294	2:84759294_A/C_Intron:DNAH6	24.22	0.01472	1	1.044	0.2087	0.03048	6.956e-07
2	84759195	84759195	2:84759195_C/T_Intron:DNAH6	24.23	0.01472	1	1.044	0.2087	0.03048	6.964e-07
2	84758936	84758936	2:84758936_T/A_Intron:DNAH6	24.28	0.01475	1	1.041	0.2085	0.03038	7.277e-07
2	84758337	84758337	2:84758337_A/G_Intron:DNAH6	24.29	0.01476	1	1.041	0.2085	0.03038	7.28e-07
2	84760842	84760842	2:84760842_T/G_Intron:DNAH6	24.25	0.01473	1	1.039	0.2081	0.03036	7.337e-07
2	84759746	84759746	2:84759746_T/G_Intron:DNAH6	24.27	0.01474	1	1.04	0.2083	0.03036	7.339e-07
2	84760934	84760934	2:84760934_A/T_Intron:DNAH6	24.25	0.01473	1	1.039	0.2081	0.03035	7.363e-07
2	84760420	84760420	2:84760420_G/A_Intron:DNAH6	24.26	0.01474	1	1.039	0.2082	0.03035	7.368e-07
2	84760582	84760582	2:84760582_G/A_Intron:DNAH6	24.26	0.01474	1	1.039	0.2082	0.03035	7.372e-07
2	84760157	84760157	2:84760157_G/A_Intron:DNAH6	24.26	0.01474	1	1.039	0.2082	0.03035	7.373e-07
2	84761207	84761207	2:84761207_A/G_Intron:DNAH6	24.23	0.01472	1	1.039	0.2081	0.03034	7.383e-07
2	84761284	84761284	2:84761284_T/C_Intron:DNAH6	24.23	0.01472	1	1.038	0.2081	0.03034	7.383e-07
2	84761520	84761520	2:84761520_G/T_Intron:DNAH6	24.22	0.01472	1	1.038	0.208	0.03034	7.394e-07
2	84761585	84761585	2:84761585_C/A_Intron:DNAH6	24.22	0.01472	1	1.038	0.208	0.03034	7.399e-07
2	84761755	84761755	2:84761755_A/G_Intron:DNAH6	24.22	0.01471	1	1.038	0.2079	0.03033	7.411e-07
2	84763720	84763720	2:84763720_G/A_Intron:DNAH6	24.19	0.01469	1	1.036	0.2077	0.03032	7.456e-07
2	84762549	84762549	2:84762549_C/A_Intron:DNAH6	24.2	0.0147	1	1.037	0.2078	0.03031	7.485e-07
2	84764826	84764826	2:84764826_G/A_Intron:DNAH6	24.16	0.01468	1	1.035	0.2076	0.03031	7.49e-07
2	84765930	84765930	2:84765930_A/G_Intron:DNAH6	24.13	0.01466	1	1.034	0.2074	0.03029	7.564e-07
2	84768031	84768031	2:84768031_C/G_Intron:DNAH6	24.09	0.01464	1	1.033	0.2072	0.03026	7.636e-07
2	84770081	84770081	2:84770081_G/A_Intron:DNAH6	24.07	0.01462	1	1.031	0.207	0.03024	7.717e-07
2	84758957	84758957	2:84758957_T/TA_Insertion:DNAH6	24.21	0.01471	1	1.04	0.209	0.03019	7.879e-07
2	84802968	84802968	2:84802968_G/A_Intron:DNAH6	24.22	0.01471	1	1.025	0.2061	0.03015	8.008e-07
2	84716383	84716383	2:84716383_C/A_Intergenic	24.05	0.01461	1	1.055	0.2121	0.03015	8.031e-07
2	84781094	84781094	2:84781094_C/T_Intron:DNAH6	24.02	0.01459	1	1.023	0.2058	0.03013	8.101e-07
2	84800988	84800988	2:84800988_T/C_Intron:DNAH6	24.16	0.01468	1	1.025	0.2061	0.03012	8.121e-07
2	84798218	84798218	2:84798218_A/G_Intron:DNAH6	24.15	0.01467	1	1.024	0.206	0.03012	8.132e-07
2	84804548	84804548	2:84804548_A/G_Intron:DNAH6	24.18	0.01469	1	1.025	0.2061	0.03012	8.137e-07
2	84792242	84792242	2:84792242_C/T_Intron:DNAH6	24.12	0.01465	1	1.024	0.206	0.03011	8.155e-07
2	84782258	84782258	2:84782258_A/G_Intron:DNAH6	24.14	0.01467	1	1.023	0.2059	0.03011	8.158e-07
2	84792115	84792115	2:84792115_T/G_Intron:DNAH6	24.11	0.01465	1	1.024	0.206	0.03011	8.16e-07
2	84789128	84789128	2:84789128_A/C_Intron:DNAH6	24.1	0.01464	1	1.023	0.2059	0.0301	8.185e-07
2	84789683	84789683	2:84789683_A/G_Intron:DNAH6	24.1	0.01464	1	1.023	0.2059	0.0301	8.185e-07
2	84803244	84803244	2:84803244_C/T_Intron:DNAH6	24.7	0.01501	1	1.024	0.2061	0.03008	8.277e-07
4	92718493	92718493	4:92718493_T/C_Intergenic	20.27	0.01232	1	1.218	0.2451	0.03007	8.29e-07
2	84717516	84717516	2:84717516_A/G_Intergenic	24.4	0.01482	1	1.05	0.2115	0.03005	8.382e-07
1	15353616	15353616	1:15353616_C/T_Intron:KAZN	1311.52	0.20321	0.8293	-0.3013	0.06077	0.02995	8.737e-07

## Sheet: ST8
Supplementary Table 8. Top 50 variants from Meta-GWAS of the abundance of genus Granulicatella: Top 50 variants from the GWAS Meta Analyses performed with METAL for the abundance of the genus Granulicatella. The columns are as follows: MarkerName= variant name, Allele1= reference allele defined by reference, Allele2= alternative allele defined by reference, Weight= weight given to variant, Zscore…
MARKER_ID	Allele1	Allele2	Weight	Zscore	PValue	Direction	HWE_P_EUR	HWE_P_ADM
7:110659581	t	c	823	5.979	2.251e-09	?+	1	NA
7:110497818	t	c	823	5.775	7.698e-09	?+	1	NA
7:110713770	a	g	823	5.617	1.943e-08	?+	1	NA
4:121623828	a	g	1167	5.613	1.989e-08	++	0.3238	1
7:111128879	a	g	823	5.475	4.367e-08	?+	1	NA
7:111041864	a	g	823	5.467	4.571e-08	?-	1	NA
7:37272957	a	t	344	5.465	4.631e-08	+?	NA	1
7:37260580	a	g	344	5.456	4.864e-08	+?	NA	1
4:121620130	t	g	1167	5.431	5.591e-08	++	0.3389	1
7:41803330	a	g	823	5.421	5.929e-08	?+	1	NA
11:114835222	t	c	823	5.367	7.989e-08	?+	1	NA
7:37267929	t	g	344	5.352	8.697e-08	+?	NA	1
7:37273117	a	t	344	-5.336	9.478e-08	-?	NA	1
7:37273145	t	c	344	5.336	9.478e-08	+?	NA	1
7:37271954	a	g	344	5.333	9.638e-08	+?	NA	1
18:22467122	a	g	823	5.321	1.03e-07	?-	1	NA
1:71338429	a	g	344	5.293	1.206e-07	+?	NA	1
1:71348357	t	c	344	5.291	1.215e-07	+?	NA	1
1:71348014	a	g	344	-5.291	1.216e-07	-?	NA	1
1:71350094	t	c	344	5.291	1.217e-07	+?	NA	1
1:71350291	a	c	344	5.291	1.217e-07	+?	NA	1
1:71351885	t	c	344	5.291	1.217e-07	+?	NA	1
1:71352960	t	c	344	5.291	1.217e-07	+?	NA	1
1:71353135	t	c	344	-5.291	1.217e-07	-?	NA	1
1:71348615	t	c	344	-5.291	1.218e-07	-?	NA	1
6:102179837	c	g	344	-5.291	1.219e-07	-?	NA	1
1:71353075	a	g	344	5.29	1.226e-07	+?	NA	1
1:71350048	a	g	344	-5.289	1.232e-07	-?	NA	1
6:102180123	a	g	344	-5.288	1.234e-07	-?	NA	1
1:71353342	t	c	344	-5.263	1.42e-07	-?	NA	1
6:102178044	t	c	344	5.262	1.427e-07	+?	NA	1
7:111186374	a	t	823	5.26	1.441e-07	?+	1	NA
1:71353359	a	c	344	5.243	1.576e-07	+?	NA	1
1:71353363	c	g	344	-5.234	1.659e-07	-?	NA	1
7:110963748	a	g	823	5.216	1.833e-07	?-	1	NA
1:71353658	t	c	344	5.173	2.306e-07	+?	NA	1
1:71353659	a	g	344	-5.163	2.436e-07	-?	NA	1
4:121595807	a	g	1167	5.144	2.684e-07	++	0.3087	1
8:55860824	t	c	344	5.134	2.833e-07	+?	NA	1
2:84706800	a	t	1167	-5.132	2.872e-07	--	1	0.1262
2:84706044	c	g	1167	-5.13	2.892e-07	--	1	0.1262
2:84704214	g	gac	1167	-5.129	2.907e-07	--	1	0.1262
2:84803244	t	c	1167	5.123	3.005e-07	++	1	0.1444
1:71353825	t	c	344	-5.122	3.019e-07	-?	NA	1
2:84700499	a	g	1167	-5.122	3.03e-07	--	1	0.1262
2:84708112	a	g	1167	5.121	3.046e-07	++	1	0.1262
2:84697799	c	g	1167	5.115	3.144e-07	++	1	0.1262
2:84688346	a	c	1167	-5.1	3.399e-07	--	1	0.1262
7:36581135	ca	c	344	-5.096	3.464e-07	-?	NA	1
1:71353938	a	act	344	5.09	3.587e-07	+?	NA	1

## Sheet: ST9
Supplementary Table 9. Top 50 variants from Meta-GWAS of unweighted unifrac PCo3: Top 50 variants from the GWAS Meta Analyses performed with METAL for Unweighted UniFrac Principal Coordinate 3. The columns are as follows: MarkerName= variant name, Allele1= reference allele defined by reference, Allele2= alternative allele defined by reference, Weight= weight given to variant, Zscore= combined z-s…
MARKER_ID	Allele1	Allele2	Weight	Zscore	PValue	Direction	HWE_P_EUR	HWE_P_ADM
12:81266911	c	g	1167	-5.626	1.845e-08	--	0.4527	0.4699
12:81270585	t	c	1167	5.095	3.486e-07	++	1	1
12:81280449	t	c	1167	5.03	4.903e-07	++	1	1
12:81275218	t	c	1167	-5.029	4.93e-07	--	1	1
12:81287312	a	g	1167	5.027	4.986e-07	++	1	1
12:81294049	t	g	1167	-5.027	4.989e-07	--	1	1
12:81293980	t	g	1167	5.027	4.993e-07	++	1	1
12:81287088	a	t	1167	5.026	5.012e-07	++	1	1
12:81272250	a	g	1167	-5.025	5.036e-07	--	1	1
12:81289731	a	g	1167	-5.023	5.08e-07	--	1	1
12:81270623	a	g	1167	-5.021	5.147e-07	--	1	1
12:81298670	a	g	1167	-5.019	5.194e-07	--	1	1
12:81284741	a	at	1167	-5.016	5.282e-07	--	1	1
12:81267416	a	g	1167	5.015	5.293e-07	++	1	1
12:81246155	t	c	1167	4.927	8.36e-07	++	1	0.7712
4:54742487	a	g	344	4.909	9.164e-07	+?	NA	1
4:54491452	a	c	344	-4.823	1.412e-06	-?	NA	1
4:54694672	t	g	344	4.815	1.469e-06	+?	NA	1
4:54701052	c	g	344	-4.812	1.493e-06	-?	NA	1
2:46091968	t	g	1167	4.811	1.498e-06	++	1	1
4:54705267	a	g	344	-4.809	1.513e-06	-?	NA	1
4:54669268	t	c	344	-4.806	1.54e-06	-?	NA	1
4:54680381	t	c	344	-4.797	1.61e-06	-?	NA	1
6:93111365	a	g	344	4.765	1.892e-06	+?	NA	1
4:54388987	t	c	344	-4.759	1.949e-06	-?	NA	1
4:54389305	a	t	344	-4.754	1.995e-06	-?	NA	1
6:93124250	a	c	344	4.745	2.088e-06	+?	NA	1
2:46091731	a	g	1167	-4.74	2.135e-06	--	1	1
4:54391459	a	g	344	-4.727	2.273e-06	-?	NA	1
4:54395912	a	t	344	-4.714	2.432e-06	-?	NA	1
4:54396426	a	g	344	4.711	2.46e-06	+?	NA	1
4:54396955	a	g	344	4.708	2.505e-06	+?	NA	1
4:54399428	t	c	344	4.7	2.6e-06	+?	NA	1
4:54399040	a	g	344	4.692	2.708e-06	+?	NA	1
4:54405129	a	g	344	4.684	2.812e-06	+?	NA	1
6:93140237	a	g	344	4.682	2.847e-06	+?	NA	1
4:54689285	a	c	344	-4.681	2.856e-06	-?	NA	1
4:54694501	t	c	344	4.678	2.891e-06	+?	NA	1
12:81274939	g	ga	1167	-4.657	3.209e-06	--	1	0.4614
2:46096815	c	g	1167	4.634	3.585e-06	++	1	1
4:54691231	t	c	344	4.628	3.688e-06	+?	NA	1
4:54691232	a	g	344	-4.628	3.694e-06	-?	NA	1
4:54704572	t	c	344	-4.621	3.823e-06	-?	NA	1
6:93131658	a	g	344	4.617	3.885e-06	+?	NA	1
6:93087135	t	c	344	-4.615	3.937e-06	-?	NA	1
16:64870834	a	g	1167	-4.613	3.974e-06	--	0.5003	1
6:93140716	a	g	344	-4.561	5.094e-06	-?	NA	1
1:74895901	a	g	1167	-4.472	7.752e-06	--	0.3964	0.6162
6:57209889	t	g	1167	-4.471	7.793e-06	--	0.1984	0.6202
12:53160829	c	g	1167	4.466	7.968e-06	++	0.1005	0.3269

## Sheet: ST10
Supplementary Table 10. Top 50 variants from EUR GWAS of the abundance of genus Granulicatella with tobacco/marijuana/alcohol use included as covariate: Top 50 variants from the European population GWAS performed with EPACTS for the abundance of the genus Granulicatella with tobacco/marijuana/alcohol use included as a covariate. The columns are as follows: CHROM= chromosome location, BEG= base pa…
CHROM	BEG	END	MARKER_ID	AC	GENOCNT	MAF	HWE_P	BETA	SEBETA	R2	PVALUE
7	110659581	110659581	7:110659581_C/T_Intron:IMMP2L	21.42	740/19/0	0.01411	1	1.435	0.2307	0.05057	8.453e-10
18	22467122	22467122	18:22467122_A/G_Intron:RP11-449D8.5	17.64	744/15/0	0.01162	1	1.614	0.2599	0.05044	8.926e-10
7	110497818	110497818	7:110497818_C/T_Intron:IMMP2L	22.86	739/20/0	0.01506	1	1.345	0.2233	0.04754	2.768e-09
16	6380696	6380696	16:6380696_T/C_Intron:RBFOX1|RP11-420N3.2	26.51	735/24/0	0.01747	1	1.191	0.2	0.04658	4.03e-09
7	110713770	110713770	7:110713770_G/A_Intron:IMMP2L	17.74	743/16/0	0.01169	1	1.46	0.2496	0.04497	7.565e-09
7	111128879	111128879	7:111128879_G/A_Intron:IMMP2L	19.04	743/16/0	0.01254	1	1.434	0.2509	0.04304	1.611e-08
7	111041864	111041864	7:111041864_A/G_Intron:IMMP2L	19.1	743/16/0	0.01258	1	1.426	0.2498	0.04294	1.671e-08
7	111186374	111186374	7:111186374_T/A_Intron:IMMP2L	17.87	744/15/0	0.01177	1	1.421	0.2593	0.03973	5.853e-08
7	110963748	110963748	7:110963748_A/G_Intron:IMMP2L	18.69	743/16/0	0.01231	1	1.363	0.25	0.03931	6.878e-08
18	22393558	22393558	18:22393558_C/T_Intron:RP11-449D8.5	17.59	743/16/0	0.01159	1	1.419	0.2629	0.03858	9.165e-08
18	22391453	22391453	18:22391453_A/C_Intron:RP11-449D8.5	17.54	744/15/0	0.01156	1	1.418	0.2631	0.03847	9.549e-08
7	54324670	54324670	7:54324670_T/C_Intergenic	18.3	738/21/0	0.01205	1	1.304	0.2542	0.035	3.691e-07
3	36681903	36681903	3:36681903_G/C_Intergenic	787.28	176/380/203	0.48137	1	0.2553	0.05002	0.03464	4.251e-07
1	15359967	15359967	1:15359967_C/T_Intron:KAZN	1283	15/205/539	0.15481	0.508	-0.3543	0.06978	0.03429	4.869e-07
1	15359622	15359622	1:15359622_A/G_Intron:KAZN	1283	15/205/539	0.15481	0.508	-0.3543	0.06978	0.03429	4.87e-07
1	15358372	15358372	1:15358372_A/G_Intron:KAZN	1282.89	15/205/539	0.15488	0.508	-0.3542	0.06979	0.03426	4.932e-07
1	15358616	15358616	1:15358616_A/G_Intron:KAZN	1282.88	15/205/539	0.15488	0.508	-0.3542	0.06979	0.03426	4.937e-07
1	15358723	15358723	1:15358723_T/C_Intron:KAZN	1282.17	15/205/539	0.15536	0.508	-0.3536	0.06981	0.03413	5.189e-07
4	121623828	121623828	4:121623828_G/A_Intron:PRDM5	35.04	725/33/1	0.02308	0.3238	0.8168	0.1623	0.0337	6.138e-07
13	94140919	94140919	13:94140919_C/G_Intron:GPC6	17.57	744/13/2	0.01157	0.003273	1.148	0.2308	0.03297	8.161e-07
1	15358345	15358345	1:15358345_A/G_Intron:KAZN	1283.81	15/204/540	0.15428	0.5936	-0.3476	0.06989	0.03294	8.239e-07
1	15358307	15358307	1:15358307_A/G_Intron:KAZN	1283.81	15/204/540	0.15428	0.5936	-0.3476	0.06989	0.03294	8.244e-07
10	9295292	9295292	10:9295292_G/A_Intergenic	1207.08	32/239/488	0.20482	0.3852	-0.3068	0.06278	0.03185	1.262e-06
7	11984301	11984301	7:11984301_T/G_Intergenic	58.46	700/59/0	0.03851	0.636	0.6528	0.134	0.03164	1.366e-06
1	15359323	15359323	1:15359323_C/T_Intron:KAZN	1331.77	10/167/582	0.12268	0.7484	-0.3828	0.07865	0.0316	1.386e-06
13	85869518	85869518	13:85869518_G/A_Intergenic	16.06	743/16/0	0.01058	1	1.252	0.2574	0.03157	1.404e-06
4	121620130	121620130	4:121620130_G/T_Intron:PRDM5	35.67	724/34/1	0.0235	0.3389	0.7844	0.1615	0.03147	1.464e-06
3	36565852	36565852	3:36565852_A/G_Intron:STAC	968.82	85/374/300	0.36178	0.04703	0.2644	0.05458	0.03132	1.551e-06
8	123541910	123541910	8:123541910_T/C_Intergenic	566.13	291/370/98	0.37294	0.1819	0.2528	0.05272	0.0307	1.973e-06
7	4438729	4438729	7:4438729_T/C_Intergenic	25.63	736/22/1	0.01688	0.1817	0.9842	0.2057	0.03056	2.083e-06
7	53470345	53470345	7:53470345_A/G_Intergenic	27.74	733/24/2	0.01827	0.02665	0.8724	0.1825	0.03051	2.127e-06
4	121608913	121608913	4:121608913_T/G_Intergenic	36	724/34/1	0.02372	0.3389	0.767	0.1607	0.03043	2.191e-06
7	53482749	53482749	7:53482749_A/G_Intergenic	27.3	733/24/2	0.01798	0.02665	0.8781	0.184	0.03042	2.197e-06
7	53470579	53470579	7:53470579_A/G_Intergenic	28.68	733/24/2	0.01889	0.02665	0.8707	0.1826	0.03036	2.25e-06
15	79568531	79568531	15:79568531_G/C_Intron:RP11-17L5.4	22.5	736/23/0	0.01482	1	1.06	0.2225	0.03031	2.292e-06
4	121623263	121623263	4:121623263_C/T_Intron:PRDM5	36.9	724/34/1	0.02431	0.3389	0.7632	0.1604	0.03024	2.356e-06
7	53482669	53482669	7:53482669_G/A_Intergenic	28.37	733/24/2	0.01869	0.02665	0.875	0.184	0.0302	2.393e-06
7	53483060	53483060	7:53483060_C/T_Intergenic	28.43	733/24/2	0.01873	0.02665	0.8751	0.1841	0.03019	2.401e-06
7	53484582	53484582	7:53484582_T/C_Intergenic	28.32	733/24/2	0.01866	0.02665	0.8754	0.1842	0.03017	2.424e-06
4	92718493	92718493	4:92718493_T/C_Intergenic	19.63	741/18/0	0.01293	1	1.158	0.2436	0.03016	2.437e-06
7	53484705	53484705	7:53484705_T/A_Intergenic	28.32	733/24/2	0.01865	0.02665	0.8751	0.1842	0.03015	2.443e-06
7	53486548	53486549	7:53486548_TC/T_Intergenic	28.24	734/23/2	0.0186	0.02333	0.8754	0.1844	0.03011	2.484e-06
7	53489610	53489610	7:53489610_C/T_Intergenic	28.2	734/23/2	0.01858	0.02333	0.8751	0.1846	0.03003	2.558e-06
7	53489975	53489975	7:53489975_C/T_Intergenic	28.19	734/23/2	0.01857	0.02333	0.875	0.1846	0.03001	2.578e-06
1	15353616	15353616	1:15353616_C/T_Intron:KAZN	1211.53	31/244/484	0.20189	0.8293	-0.2946	0.06217	0.03	2.586e-06
4	121588911	121588911	4:121588911_G/A_Intergenic	38.02	723/35/1	0.02505	0.3541	0.7648	0.1615	0.02995	2.636e-06
7	11995480	11995480	7:11995480_T/C_Intergenic	58.85	700/59/0	0.03877	0.636	0.6357	0.1345	0.02987	2.722e-06
15	101715706	101715706	15:101715706_C/G_Intergenic	163.92	605/146/8	0.10799	1	0.3966	0.08414	0.0297	2.917e-06
9	14283089	14283089	9:14283089_A/G_Intron:NFIB	112.25	648/109/2	0.07394	0.3097	0.485	0.103	0.02967	2.95e-06
1	225111660	225111660	1:225111660_T/C_Intergenic	36.06	724/34/1	0.02375	0.3694	0.837	0.1779	0.0296	3.027e-06

[truncated: 7 more sheets: ST11, ST12, ST13, ST14, ST15, ST16, ST17]
